# Supplementary material for: Understanding signatures of positive natural selection in human zinc transporter genes
Source: Sci Rep. 2022 Mar 12;12:4320. doi: 10.1038/s41598-022-08439-y (PMC8918337; doi:10.1038/s41598-022-08439-y)
Supplement: Supplementary file 2 — Supplementary Tables. [file 41598_2022_8439_MOESM2_ESM.xlsx]

## Sheet: Tables S1-S15
	Supplementary Material - Supplementary Tables
	Table S1. Population and continental codes for populations in the 1000GP Dataset.
	Table S2. Populations included in the compiled South Asian Dataset.
	Table S3. Population groupings analyzed in the curated South Asian Dataset.
	Table S4. Reference genes for ZTGs.
	Table S5. Patterns of population differentiation for ZTGs in the 1000GP Dataset.
	Table S6. Patterns of population differentiation for ZTGs in the South Asian Dataset: all SA populations or population groups vs YRI (AFR).
	Table S7. XP-EHH analysis in the 1000GP Dataset.
	Table S8. XP-EHH analysis in the South Asian Dataset. CHB was used as reference population.
	Table S9. iHS analysis in the 1000GP Dataset.
	Table S10. iHS analysis in the South Asian Dataset.
	Table S11. Tajima's D analysis in the 1000GP Dataset.
	Table S12. List of functionally relevant candidate SNPs in the 1000GP Dataset.
	Table S13. List of functionally relevant candidate SNPs in the South Asian Dataset.
	Table S14. Samβada analysis in India.
	Table S15. Allele frequencies for rs3802177 and rs11558471 in populations from the South Asian Dataset .

## Sheet: Table S1
	Table S1. Population and continental codes for populations in the 1000GP Dataset.
	Region	Population Code	Population Description	Sample size (individuals)
	Africa (AFR)	ESN	Esan in Nigeria	99
		GWD	Gambian in Western Division, The Gambia	111
		LWK	Luhya in Webuye, Kenya	97
		MSL	Mende in Sierra Leone	85
		YRI	Yoruba in Ibadan, Nigeria	106
	Europe (EUR)	GBR	British in England and Scotland	91
		FIN	Finnish in Finland	99
		IBS	Iberian populations in Spain	107
		TSI	Toscani in Italy	107
		CEU	Utah residents with Northern and Western European ancestry	97
	East Asia (EAS)	CDX	Chinese Dai in Xishuangbanna, China	91
		CHB	Han Chinese in Beijing, China	103
		JPT	Japanese in Tokyo, Japan	102
		KHV	Kinh in Ho Chi Minh City, Vietnam	99
		CHS	Southern Han Chinese, China	105
	South Asia (SAS)	BEB	Bengali in Bangladesh	85
		GIH	Gujarati Indian in Houston, TX	98
		ITU	Indian Telugu in the UK	101
		PJL	Punjabi in Lahore, Pakistan	96
		STU	Sri Lankan Tamil in the UK	102
	America (AMR)	CLM	Colombian in Medellin, Colombia	94
		MXL	Mexican Ancestry in Los Angeles, California	64
		PEL	Peruvian in Lima, Peru	85
		PUR	Puerto Rican in Puerto Rico	104
			TOTAL samples	2328

## Sheet: Table S2
	Table S2. Populations included in the compiled South Asian Dataset.
	Compiled Dataset
	Region	Country	Population code	Population name	Population sample size	Population provenance
	South Asia	India	ABM	Abujmaria	11	GA 100K
			AGH	Agharia	14	GA 100K
			BAG	Bagdi	3	GA 100K
			BHM	BisonHornMaria	5	GA 100K
			BIR	Birhor	12	GA 100K
			BLR	UrbanBangalore	34	GA 100K
			BMN	Brahmin	2	SGDP
			CHK	Chakma	11	GA 100K
			CHM	Chamar	6	GA 100K
			CHN	Chanchu	7	GA 100K
			DHR	Dhurwa	9	GA 100K
			DOR	Dorla	12	GA 100K
			GAU	Gaud	4	GA 100K
			GIH	Gujarati Indians in Houston, TX	101	1000 GP
			HKR	HillKorwa	10	GA 100K
			HLB	Halba	6	GA 100K
			IRU	Irula	4	SGDP; GA 100K
			ITU	Indian Telugu in the UK	127	1000 GP; GA 100K
			IYA	Iyangar	6	GA 100K
			IYE	Iyer	13	GA 100K
			JAM	Jamatia	9	GA 100K
			JAR	Jarwa	9	GA 100K
			KAM	Kamar	10	GA 100K
			KHA	Khatri	11	GA 100K
			KHD	KhondaDora	1	SGDP
			KNR	KondaReddy	15	GA 100K
			KPU	Kapu	2	SGDP
			KTA	Kota	8	GA 100K
			KYD	KayaDora	11	GA 100K
			LAM	Lambada	12	GA 100K
			LOD	Lodha	11	GA 100K
			MAA	UrbanChennai	34	GA 100K
			MDG	Madiga	2	SGDP
			MHR	Mahar	19	GA 100K
			MLA	Mala	2	SGDP
			MNP	Manipuri	5	GA 100K
			MOG	Mog	17	GA 100K
			MUN	Munda	2	GA 100K
			MUR	Muria	10	GA 100K
			NAB	Nababuddha	4	GA 100K
			NIC	Nicobarese	5	GA 100K
			ONG	Onge	8	GA 100K
			ORN	Oraon	15	GA 100K
			PNY	Paniya	11	GA 100K
			RLL	Relli	2	SGDP
			RTH	RanaTharu	11	GA 100K
			SOB	SourasthraBrahmin	9	GA 100K
			SRB	SaryupariBrahmin	13	GA 100K
			SSI	Indian	35	SSIP
			SZH	SouthIndian	3	GA 100K
			TNT	Tanti	1	GA 100K
			TOD	Toda	16	GA 100K
			TTO	Toto	8	GA 100K
			WBB	WestbengalBrahmin	10	GA 100K
			YAD	Yadava	2	SGDP
		Pakistan	BAL	Balochi	2	SGDP
			BRA	Brahui	11	SGDP; GA 100K
			BRU	Brusho	10	SGDP; GA 100K
			GUJ	Gujjar	19	GA 100K
			HAZ	Hazara	16	SGDP; GA 100K
			KAL	Kalash	2	SGDP
			MKR	Makrani	2	SGDP
			PAR	Parsi	1	GA 100K
			PAT	Pathan	17	SGDP; GA 100K
			PJB	Punjabi in Lahore, Pakistan	100	1000 GP; SGDP
			RAJ	Rajput	14	GA 100K
			SND	Sindhi	12	SGDP; GA 100K
		Nepal	KUS	Kusunda	2	SGDP
		Bangladesh	BEB	Bengali in Bangladesh	88	1000 GP
		Sri Lanka	STU	Sri Lankan Tamil in the UK	107	1000 GP; GA 100K
	East Asia	-	CHB	Han Chinese in Beijing, China	103	1000 GP
	Europe	-	CEU	Utah residents with Northern and Western European ancestry	99	1000 GP
	America	-	MXL	Mexican Ancestry in Los Angeles, California	64	1000 GP
	Africa	-	YRI	Yoruba in Ibadan, Nigeria	108	1000 GP
				TOTAL samples	1517
	a Population provenance according to GenomeAsia100K Consortium. 2019. The GenomeAsia 100K Project enables genetic discoveries across Asia. Nature 576:106–111.
	Abbreviations: GA 100K, GenomeAsia 100K Project - Pilot Phase; SGDP, Simons Genome Diversity Project; 1000 GP, 1000 Genomes Project - Phase 3; SSIP, Singapore Sequencing Indian Project.

## Sheet: Table S3
	Table S3. Population groupings analyzed in the curated South Asian Dataset.
	Curated Dataset
	Region	Country	Group Code	Group description	Group sample size	Population code	Population name	Population sample size	Population assigned location	Percentage of soil deficient samples(1)	Level soil Zn deficiency(1)
	South Asia	India	T-AA*	Tribal populations Austroasiatic languages	33	BIR	Birhor	12	Jharkhand	40-45%	3
						HKR	HillKorwa	10	Chattisgarh (North)	40-45%	3
						LOD	Lodha	11	West Bengal	<35%	1
			T-DR*	Tribal populations Dravidian languages	73	ABM	Abujmaria	11	Chattisgarh (Jagdalpur)	45-50%	4
						DOR	Dorla	12	Chattisgarh (Jagdalpur)	45-50%	4
						BHM	BisonHornMaria	5	Maharashtra, (Garhichiroli)	45-50%	4
						MUR	Muria	10	Chattisgarh (Jagdalpur)	45-50%	4
						DHR	Dhurwa	9	Chattisgarh (Jagdalpur)	45-50%	4
						ORN	Oraon	15	JharKhand	40-45%	3
						PNY	Paniya	11	Kerala	35-40%	2
			AND	Tribal populations - Andamanese	17	JAR	Jarwa	9	Andaman Islands	40-45%	3
						ONG	Onge	8	Andaman Islands	40-45%	3
			T-TB*	Tribal populations TibetoBurman languages	45	JAM	Jamatia	9	Tripura	55-60%	6
						MOG	Mog	17	Tripura	55-60%	6
						TTO	Toto	8	West Bengal	<35%	1
						CHK	Chakma	11	Tripura - Assam - Mizoram	55-60%	6
			nT-DR*	Non-tribal populations Dravidian languages	258	IYE	Iyer	13	Tamil Nadu	55-60%	6
						IYA	Iyangar	6	Tamil Nadu	55-60%	6
						BLR	UrbanBangalore	34	Karnataka	55-60%	6
						MAA	UrbanChennai	34	Tamil Nadu	55-60%	6
						ITU	Indian Telugu	127	Andhra Pradesh - Telangana	50-55%	5
						SZH	SouthIndian	3	Tamil Nadu	55-60%	6
						MLA	Mala	2	Andhra Pradesh - Telangana	50-55%	5
						MDG	Madiga	2	Andhra Pradesh	50-55%	5
						SSI	Indian	35	Tamil Nadu	55-60%	6
						KPU	Kapu	2	Andhra Pradesh	50-55%	5
			nT-IE*	Non-tribal populations Indo-European languages	185	KHA	Khatri	11	Punjab	NA	NA
						SRB	SaryupariBrahmin	13	Uttar Pradesh	50-55%	5
						WBB	WestbengalBrahmin	10	West Bengal	<35%	1
						BMN	Brahmin	2	NA	NA	NA
						GIH	Gujarati Indians in Houston, TX	101	Gujarat	<35%	1
						SOB	SourasthraBrahmin	9	Gujarat	<35%	1
						AGH	Agharia	14	Madhya Pradesh	>60%	7
						YAD	Yadava	2	NA	NA	NA
						MHR	Mahar	19	maharasthra	>60%	7
						NAB	Nababuddha	4	maharasthra	>60%	7
			RTH	Tribal population Indo-European language	11	RTH	RanaTharu	11	UttaraKhand	35-40%	2
			TOD	Tribal population Dravidian language	16	TOD	Toda	16	Tamil Nadu	55-60%	6
			HLB	Tribal population Indo-European language	6	HLB	Halba	6	Chattinsgarah - Maharashtra	>60%	7
			MNP	Non-tribal population TibetoBurman language	5	MNP	Manipuri	5	Manipur	55-60%	6
			NIC	Tribal population Austroasiatic language	5	NIC	Nicobarese	5	Nicobar Islands	40-45%	3
		Pakistan	PAK*	Pakistan group 1	190	BRA	Brahui	11
						PAT	Pathan	17
						KAL	Kalash	2
						MKR	Makrani	2
						PAR	Parsi	1
						BAL	Balochi	2
						SND	Sindhi	12
						GUJ	Gujjar	19
						RAJ	Rajput	14
						PJB	Punjabi in Lahore, Pakistan	100
						BRU	Brusho	10
			HAZ	Pakistan group 2	16	HAZ	Hazara	16
		Nepal	KUS		2	KUS	Kusunda	2
		Bangladesh	BEB*		88	BEB	Bengali in Bangladesh	88
		Sri Lanka	STU*		107	STU	Sri Lankan Tamil in the UK	107
	East Asia	-	CHB*		103	CHB	Han Chinese in Bejing, China	103
	Europe	-	CEU*		99	CEU	Utah residents with Northern and Western European ancestry	99
	America	-	MXL*		64	MXL	Mexican Ancestry in Los Angeles, California	64
	Africa	-	YRI*		108	YRI	Yoruba in Ibadan, Nigeria	108
	(*): Groups included in the selection analysis.
	(1): Inferred using data from Singh (2008).						TOTAL samples	1431
							TOTAL samples included in the selection analyses (*)	1353

## Sheet: Table S4
	Table S4. Reference genes for ZTGs.
	(n): for each ZTG, number of reference genes with similar genomic characteristics in terms of gene length, GC content, and recombination rate.
	ZnT1	ZnT2	ZnT3	ZnT4	ZnT5	ZnT6	ZnT7	ZnT8	ZnT9	ZnT10	ZIP1	ZIP2	ZIP3	ZIP4	ZIP5	ZIP6	ZIP7	ZIP8	ZIP9	ZIP10	ZIP11	ZIP12	ZIP13	ZIP14
	SLC30A1 (n=268)	SLC30A2 (n=383)	SLC30A3 (n=382)	SLC30A4 (n=346)	SLC30A5 (n= 342)	SLC30A6 (n=175)	SLC30A7 (n=89)	SLC30A8 (n=202)	SLC30A9 (n=396)	SLC30A10 (n=380)	SLC39A1 (n=245)	SLC39A2 (n=18)	SLC39A3 (n=70)	SLC39A4 (n=177)	SLC39A5 (n=483)	SLC39A6 (n=277)	SLC39A7 (n=564)	SLC39A8 (n=178)	SLC39A9 (n=457)	SLC39A10 (n=318)	SLC39A11 (n=496)	SLC39A12 (n=420)	SLC39A13 (n=30)	SLC39A14 (n=434)
	ENSG00000066557	ENSG00000116691	ENSG00000204160	ENSG00000121774	ENSG00000130695	ENSG00000198520	ENSG00000162374	ENSG00000177181	ENSG00000158195	ENSG00000254553	ENSG00000117616	ENSG00000181803	ENSG00000011105	ENSG00000116688	ENSG00000127054	ENSG00000116514	ENSG00000131591	ENSG00000070785	ENSG00000049249	ENSG00000130695	ENSG00000116237	ENSG00000127483	ENSG00000165912	ENSG00000196581
	ENSG00000116754	ENSG00000162496	ENSG00000090273	ENSG00000116478	ENSG00000142784	ENSG00000070785	ENSG00000134748	ENSG00000066185	ENSG00000025800	ENSG00000160062	ENSG00000157978	ENSG00000165795	ENSG00000167193	ENSG00000120949	ENSG00000162576	ENSG00000134686	ENSG00000221978	ENSG00000142875	ENSG00000131686	ENSG00000240563	ENSG00000097021	ENSG00000142794	ENSG00000134575	ENSG00000120948
	ENSG00000118454	ENSG00000204518	ENSG00000175707	ENSG00000254553	ENSG00000116514	ENSG00000070759	ENSG00000172031	ENSG00000127125	ENSG00000066136	ENSG00000162521	ENSG00000184389	ENSG00000169327	ENSG00000174238	ENSG00000162430	ENSG00000221978	ENSG00000198815	ENSG00000215915	ENSG00000189195	ENSG00000171612	ENSG00000162607	ENSG00000116273	ENSG00000125944	ENSG00000165916	ENSG00000132906
	ENSG00000118655	ENSG00000188984	ENSG00000158246	ENSG00000273274	ENSG00000134686	ENSG00000174842	ENSG00000189195	ENSG00000172260	ENSG00000010803	ENSG00000134684	ENSG00000066185	ENSG00000092199	ENSG00000185561	ENSG00000158008	ENSG00000160072	ENSG00000186409	ENSG00000189339	ENSG00000117569	ENSG00000173614	ENSG00000184588	ENSG00000116771	ENSG00000011007	ENSG00000165917	ENSG00000197312
	ENSG00000092607	ENSG00000204513	ENSG00000181773	ENSG00000160062	ENSG00000010803	ENSG00000117569	ENSG00000162694	ENSG00000142875	ENSG00000164010	ENSG00000116497	ENSG00000127125	ENSG00000173918	ENSG00000184544	ENSG00000142675	ENSG00000197785	ENSG00000162437	ENSG00000187730	ENSG00000183508	ENSG00000117305	ENSG00000162618	ENSG00000197312	ENSG00000162419	ENSG00000172247	ENSG00000009709
	ENSG00000143614	ENSG00000162552	ENSG00000121764	ENSG00000162521	ENSG00000186409	ENSG00000196505	ENSG00000116785	ENSG00000137976	ENSG00000154027	ENSG00000142920	ENSG00000203859	ENSG00000167281	ENSG00000064666	ENSG00000158062	ENSG00000008130	ENSG00000156869	ENSG00000116151	ENSG00000196505	ENSG00000188822	ENSG00000016602	ENSG00000255275	ENSG00000198492	ENSG00000134817	ENSG00000116985
	ENSG00000007933	ENSG00000182749	ENSG00000121774	ENSG00000162520	ENSG00000240563	ENSG00000143363	ENSG00000244414	ENSG00000117133	ENSG00000117174	ENSG00000177181	ENSG00000203782	ENSG00000179820	ENSG00000099622	ENSG00000176083	ENSG00000187730	ENSG00000156876	ENSG00000169717	ENSG00000116194	ENSG00000188529	ENSG00000065243	ENSG00000162482	ENSG00000162378	ENSG00000109991	ENSG00000043514
	ENSG00000117507	ENSG00000158006	ENSG00000222046	ENSG00000116497	ENSG00000162607	ENSG00000082482	ENSG00000151414	ENSG00000163218	ENSG00000122417	ENSG00000164010	ENSG00000159527	ENSG00000105605	ENSG00000130005	ENSG00000117676	ENSG00000067606	ENSG00000079335	ENSG00000116285	ENSG00000116199	ENSG00000001460	ENSG00000197147	ENSG00000053371	ENSG00000203995	ENSG00000186907	ENSG00000116990
	ENSG00000094963	ENSG00000158022	ENSG00000084623	ENSG00000142920	ENSG00000137968	ENSG00000198964	ENSG00000082482	ENSG00000143621	ENSG00000117226	ENSG00000187147	ENSG00000163218	ENSG00000130433	ENSG00000185988	ENSG00000198746	ENSG00000116151	ENSG00000116793	ENSG00000074800	ENSG00000057252	ENSG00000123472	ENSG00000171488	ENSG00000040487	ENSG00000157184	ENSG00000172381	ENSG00000168389
	ENSG00000010932	ENSG00000117682	ENSG00000160062	ENSG00000177181	ENSG00000162618	ENSG00000148584	ENSG00000150867	ENSG00000116199	ENSG00000117228	ENSG00000116754	ENSG00000143753	ENSG00000248385	ENSG00000071655	ENSG00000142765	ENSG00000215912	ENSG00000081019	ENSG00000142657	ENSG00000116218	ENSG00000121310	ENSG00000171492	ENSG00000077549	ENSG00000172456	ENSG00000172377	ENSG00000131236
	ENSG00000076258	ENSG00000204160	ENSG00000162521	ENSG00000066185	ENSG00000122417	ENSG00000138311	ENSG00000198964	ENSG00000116218	ENSG00000162645	ENSG00000118454	ENSG00000143633	ENSG00000170909	ENSG00000129968	ENSG00000000938	ENSG00000074800	ENSG00000134242	ENSG00000142655	ENSG00000169905	ENSG00000177414	ENSG00000117600	ENSG00000163909	ENSG00000203965	ENSG00000186513	ENSG00000084073
	ENSG00000034971	ENSG00000142751	ENSG00000160094	ENSG00000065978	ENSG00000016490	ENSG00000122877	ENSG00000156110	ENSG00000121481	ENSG00000213512	ENSG00000116761	ENSG00000168267	ENSG00000105619	ENSG00000213638	ENSG00000084652	ENSG00000120949	ENSG00000134262	ENSG00000189410	ENSG00000123836	ENSG00000132485	ENSG00000134215	ENSG00000116981	ENSG00000079739	ENSG00000180475	ENSG00000084070
	ENSG00000116191	ENSG00000090273	ENSG00000184389	ENSG00000164010	ENSG00000213512	ENSG00000156671	ENSG00000138138	ENSG00000180667	ENSG00000162654	ENSG00000099260	ENSG00000108100	ENSG00000105617	ENSG00000104886	ENSG00000160051	ENSG00000028137	ENSG00000182898	ENSG00000162551	ENSG00000196352	ENSG00000137955	ENSG00000186086	ENSG00000084072	ENSG00000184588	ENSG00000140497	ENSG00000187801
	ENSG00000116194	ENSG00000175707	ENSG00000066136	ENSG00000117395	ENSG00000162654	ENSG00000107779	ENSG00000171862	ENSG00000117335	ENSG00000154451	ENSG00000156875	ENSG00000177291	ENSG00000187116	ENSG00000167476	ENSG00000117013	ENSG00000116726	ENSG00000215853	ENSG00000215906	ENSG00000117335	ENSG00000154007	ENSG00000121931	ENSG00000116990	ENSG00000024526	ENSG00000178802	ENSG00000187815
	ENSG00000116199	ENSG00000158246	ENSG00000171790	ENSG00000116754	ENSG00000183347	ENSG00000148672	ENSG00000119938	ENSG00000123684	ENSG00000183347	ENSG00000122435	ENSG00000169740	ENSG00000167613	ENSG00000104969	ENSG00000204060	ENSG00000116721	ENSG00000010165	ENSG00000179546	ENSG00000082482	ENSG00000184005	ENSG00000085465	ENSG00000131238	ENSG00000117155	ENSG00000140398	ENSG00000116212
	ENSG00000057252	ENSG00000142748	ENSG00000177181	ENSG00000116761	ENSG00000197147	ENSG00000107789	ENSG00000197786	ENSG00000186063	ENSG00000162664	ENSG00000137992	ENSG00000187783	ENSG00000196363	ENSG00000104964	ENSG00000177272	ENSG00000204513	ENSG00000143324	ENSG00000125945	ENSG00000227345	ENSG00000171517	ENSG00000122497	ENSG00000164002	ENSG00000153898	ENSG00000177082	ENSG00000157211
	ENSG00000169905	ENSG00000181773	ENSG00000066185	ENSG00000162624	ENSG00000171488	ENSG00000171862	ENSG00000172769	ENSG00000162819	ENSG00000097046	ENSG00000185946	ENSG00000107551	ENSG00000160339	ENSG00000088256	ENSG00000143390	ENSG00000120952	ENSG00000073756	ENSG00000007968	ENSG00000151151	ENSG00000153904	ENSG00000243452	ENSG00000058799	ENSG00000055732	ENSG00000237172	ENSG00000116221
	ENSG00000143337	ENSG00000121764	ENSG00000127125	ENSG00000117174	ENSG00000171492	ENSG00000186104	ENSG00000110031	ENSG00000107643	ENSG00000143033	ENSG00000240038	ENSG00000204174	ENSG00000085265	ENSG00000060558	ENSG00000213171	ENSG00000243073	ENSG00000116711	ENSG00000179163	ENSG00000156671	ENSG00000162636	ENSG00000203827	ENSG00000116209	ENSG00000117600	ENSG00000102871	ENSG00000162599
	ENSG00000213047	ENSG00000222046	ENSG00000164011	ENSG00000117620	ENSG00000067208	ENSG00000134812	ENSG00000166840	ENSG00000174196	ENSG00000137942	ENSG00000243480	ENSG00000150165		ENSG00000125910	ENSG00000143365	ENSG00000187545	ENSG00000162670	ENSG00000185436	ENSG00000107779	ENSG00000065135	ENSG00000163113	ENSG00000215883	ENSG00000143107	ENSG00000135722	ENSG00000162706
	ENSG00000123836	ENSG00000084623	ENSG00000117395	ENSG00000156875	ENSG00000137936	ENSG00000134827	ENSG00000182919	ENSG00000151151	ENSG00000143036	ENSG00000237763	ENSG00000186807		ENSG00000129932	ENSG00000203786	ENSG00000204510	ENSG00000143278	ENSG00000001461	ENSG00000107789	ENSG00000134183	ENSG00000143297	ENSG00000157216	ENSG00000116266	ENSG00000205250	ENSG00000181036
	ENSG00000123838	ENSG00000117016	ENSG00000142871	ENSG00000122435	ENSG00000067334	ENSG00000077514	ENSG00000135678	ENSG00000165637	ENSG00000099260	ENSG00000174876	ENSG00000165390		ENSG00000064961	ENSG00000163207	ENSG00000162551	ENSG00000143512	ENSG00000116350	ENSG00000171862	ENSG00000116459	ENSG00000160856	ENSG00000158473	ENSG00000121957	ENSG00000176387	ENSG00000243284
	ENSG00000196352	ENSG00000171790	ENSG00000117519	ENSG00000137992	ENSG00000117528	ENSG00000162139	ENSG00000139291	ENSG00000156374	ENSG00000156869	ENSG00000187733	ENSG00000165388		ENSG00000179855	ENSG00000163346	ENSG00000215906	ENSG00000143748	ENSG00000126091	ENSG00000186104	ENSG00000121933	ENSG00000118217	ENSG00000158477	ENSG00000007341	ENSG00000159720	ENSG00000213085
	ENSG00000197721	ENSG00000164011	ENSG00000198890	ENSG00000137996	ENSG00000143036	ENSG00000086991	ENSG00000102738	ENSG00000107960	ENSG00000156875	ENSG00000118655	ENSG00000174196		ENSG00000167654	ENSG00000160691	ENSG00000125945	ENSG00000162923	ENSG00000132768	ENSG00000149100	ENSG00000197852	ENSG00000143207	ENSG00000158481	ENSG00000134253	ENSG00000102981	ENSG00000185630
	ENSG00000117625	ENSG00000159479	ENSG00000116774	ENSG00000240038	ENSG00000156869	ENSG00000214414	ENSG00000120688	ENSG00000156384	ENSG00000156876	ENSG00000143621	ENSG00000148604		ENSG00000204653	ENSG00000160688	ENSG00000007968	ENSG00000143815	ENSG00000117411	ENSG00000134812	ENSG00000116489	ENSG00000198797	ENSG00000158485	ENSG00000243452	ENSG00000124074	ENSG00000198771
	ENSG00000082512	ENSG00000178922	ENSG00000203859	ENSG00000243480	ENSG00000156876	ENSG00000168930	ENSG00000139668	ENSG00000169519	ENSG00000122435	ENSG00000007933	ENSG00000120049		ENSG00000105472	ENSG00000160685	ENSG00000179163	ENSG00000154380	ENSG00000171872	ENSG00000134827	ENSG00000116815	ENSG00000143344	ENSG00000158488	ENSG00000203827	ENSG00000159761	ENSG00000159166
	ENSG00000117650	ENSG00000142871	ENSG00000163141	ENSG00000237763	ENSG00000079335	ENSG00000189253	ENSG00000081181	ENSG00000149100	ENSG00000137992	ENSG00000117507	ENSG00000119915		ENSG00000142511	ENSG00000162771	ENSG00000142677	ENSG00000183814	ENSG00000178028	ENSG00000077514	ENSG00000116824	ENSG00000116406	ENSG00000186306	ENSG00000125459	ENSG00000168286	ENSG00000170075
	ENSG00000143498	ENSG00000143032	ENSG00000143443	ENSG00000174876	ENSG00000134215	ENSG00000223417	ENSG00000072042	ENSG00000019505	ENSG00000079335	ENSG00000094963	ENSG00000107859		ENSG00000167748	ENSG00000178395	ENSG00000185436	ENSG00000143643	ENSG00000269113	ENSG00000162139	ENSG00000134258	ENSG00000135842	ENSG00000180708	ENSG00000132680	ENSG00000159792	ENSG00000143851
	ENSG00000162819	ENSG00000198890	ENSG00000143458	ENSG00000187733	ENSG00000196427	ENSG00000204449	ENSG00000139988	ENSG00000176495	ENSG00000185946	ENSG00000010932	ENSG00000156374		ENSG00000142515	ENSG00000177283	ENSG00000158055	ENSG00000116906	ENSG00000162383	ENSG00000159063	ENSG00000160785	ENSG00000162702	ENSG00000173285	ENSG00000118217	ENSG00000213398	ENSG00000143858
	ENSG00000010072	ENSG00000163141	ENSG00000163157	ENSG00000116874	ENSG00000121931	ENSG00000110218	ENSG00000140030	ENSG00000134812	ENSG00000240038	ENSG00000076258	ENSG00000138172		ENSG00000167751	ENSG00000198250	ENSG00000162419	ENSG00000116903	ENSG00000162396	ENSG00000214414	ENSG00000158796	ENSG00000117597	ENSG00000198965	ENSG00000007908	ENSG00000164081	ENSG00000183780
	ENSG00000135766	ENSG00000143443	ENSG00000163159	ENSG00000116882	ENSG00000085465	ENSG00000139131	ENSG00000166734	ENSG00000134827	ENSG00000243480	ENSG00000034971	ENSG00000185933		ENSG00000167754	ENSG00000187714	ENSG00000126091	ENSG00000165309	ENSG00000162398	ENSG00000168930	ENSG00000143226	ENSG00000143493	ENSG00000197532	ENSG00000000457	ENSG00000180929	ENSG00000168264
	ENSG00000107643	ENSG00000163157	ENSG00000159352	ENSG00000203859	ENSG00000116793	ENSG00000139287	ENSG00000132872	ENSG00000173914	ENSG00000237763	ENSG00000157181	ENSG00000183128		ENSG00000129455	ENSG00000165655	ENSG00000132768	ENSG00000150093	ENSG00000116133	ENSG00000189253	ENSG00000203747	ENSG00000143476	ENSG00000186440	ENSG00000075945		ENSG00000188739
	ENSG00000227345	ENSG00000163159	ENSG00000143367	ENSG00000163218	ENSG00000081019	ENSG00000165805	ENSG00000254004	ENSG00000110172	ENSG00000174876	ENSG00000213047	ENSG00000107960		ENSG00000129451	ENSG00000166169	ENSG00000178028	ENSG00000108094	ENSG00000143032	ENSG00000223417	ENSG00000072694	ENSG00000116141	ENSG00000186400	ENSG00000076321		ENSG00000116957
	ENSG00000151151	ENSG00000159352	ENSG00000159409	ENSG00000143621	ENSG00000134242	ENSG00000139323	ENSG00000171174	ENSG00000187151	ENSG00000187733	ENSG00000143355	ENSG00000181830		ENSG00000167757	ENSG00000166189	ENSG00000269113	ENSG00000196693	ENSG00000031698	ENSG00000204449	ENSG00000162747	ENSG00000135776	ENSG00000198967	ENSG00000117593		ENSG00000162885
	ENSG00000107745	ENSG00000143367	ENSG00000203782	ENSG00000117507	ENSG00000134262	ENSG00000257594	ENSG00000158019	ENSG00000170962	ENSG00000162631	ENSG00000117625	ENSG00000121680		ENSG00000129437	ENSG00000167771	ENSG00000162383	ENSG00000172671	ENSG00000181754	ENSG00000110218	ENSG00000081721	ENSG00000054282	ENSG00000196171	ENSG00000135828		ENSG00000077585
	ENSG00000138315	ENSG00000225556	ENSG00000159527	ENSG00000094963	ENSG00000198162	ENSG00000259075	ENSG00000162928	ENSG00000204403	ENSG00000085491	ENSG00000082512	ENSG00000149273		ENSG00000142544	ENSG00000126500	ENSG00000162390	ENSG00000188234	ENSG00000156097	ENSG00000139131	ENSG00000117152	ENSG00000185875	ENSG00000203757	ENSG00000157060		ENSG00000116996
	ENSG00000122884	ENSG00000143595	ENSG00000163218	ENSG00000034971	ENSG00000182898	ENSG00000120662	ENSG00000153561	ENSG00000196954	ENSG00000186086	ENSG00000117650	ENSG00000166391		ENSG00000142549	ENSG00000168439	ENSG00000162391	ENSG00000204172	ENSG00000184371	ENSG00000139624	ENSG00000162763	ENSG00000077420	ENSG00000180433	ENSG00000118197		ENSG00000133019
	ENSG00000138286	ENSG00000163239	ENSG00000143621	ENSG00000157181	ENSG00000215853	ENSG00000136143	ENSG00000169756	ENSG00000137752	ENSG00000134216	ENSG00000143498	ENSG00000062282		ENSG00000105379	ENSG00000149781	ENSG00000162396	ENSG00000072444	ENSG00000134245	ENSG00000110955	ENSG00000143179	ENSG00000136758	ENSG00000197403	ENSG00000158615		ENSG00000182901
	ENSG00000166167	ENSG00000160714	ENSG00000143578	ENSG00000213047	ENSG00000143207	ENSG00000129515	ENSG00000144366	ENSG00000110675	ENSG00000198162	ENSG00000162819	ENSG00000085741		ENSG00000179820	ENSG00000162302	ENSG00000006555	ENSG00000198035	ENSG00000155367	ENSG00000198056	ENSG00000143155	ENSG00000120539	ENSG00000188340	ENSG00000117597		ENSG00000054277
	ENSG00000107829	ENSG00000163348	ENSG00000121454	ENSG00000143355	ENSG00000198797	ENSG00000100883	ENSG00000128694	ENSG00000110660	ENSG00000143376	ENSG00000143751	ENSG00000110660		ENSG00000105605	ENSG00000168065	ENSG00000116133	ENSG00000096717	ENSG00000143368	ENSG00000166881	ENSG00000143153	ENSG00000182077	ENSG00000163568	ENSG00000143469		ENSG00000180287
	ENSG00000148798	ENSG00000253831	ENSG00000143355	ENSG00000117650	ENSG00000143324	ENSG00000092020	ENSG00000138379	ENSG00000075239	ENSG00000182134	ENSG00000182827	ENSG00000149582		ENSG00000130433	ENSG00000197891	ENSG00000196427	ENSG00000122882	ENSG00000185499	ENSG00000139287	ENSG00000183831	ENSG00000183621	ENSG00000213088	ENSG00000117707		ENSG00000047056
	ENSG00000148925	ENSG00000186205	ENSG00000143753	ENSG00000123684	ENSG00000116711	ENSG00000100890	ENSG00000179934	ENSG00000151233	ENSG00000117036	ENSG00000010072	ENSG00000118096		ENSG00000248385	ENSG00000068831	ENSG00000143105	ENSG00000166167	ENSG00000173171	ENSG00000165805	ENSG00000203730	ENSG00000072422	ENSG00000196266	ENSG00000143641		ENSG00000178462
	ENSG00000197601	ENSG00000243709	ENSG00000143819	ENSG00000143498	ENSG00000162670	ENSG00000258790	ENSG00000172888	ENSG00000198056	ENSG00000163518	ENSG00000135766	ENSG00000160683		ENSG00000170909	ENSG00000133895	ENSG00000177301	ENSG00000120029	ENSG00000177628	ENSG00000139323	ENSG00000135838	ENSG00000183230	ENSG00000196184	ENSG00000135775		ENSG00000057608
	ENSG00000169519	ENSG00000255835	ENSG00000243709	ENSG00000162819	ENSG00000143278	ENSG00000100433	ENSG00000206538	ENSG00000025423	ENSG00000132704	ENSG00000120594	ENSG00000176302		ENSG00000105617	ENSG00000110047	ENSG00000177272	ENSG00000166197	ENSG00000176444	ENSG00000102738	ENSG00000116750	ENSG00000165730	ENSG00000184155	ENSG00000165995		ENSG00000134453
	ENSG00000149269	ENSG00000143811	ENSG00000255835	ENSG00000143756	ENSG00000177888	ENSG00000042317	ENSG00000064835	ENSG00000180481	ENSG00000143195	ENSG00000229644	ENSG00000186166		ENSG00000170892	ENSG00000162298	ENSG00000162777	ENSG00000148835	ENSG00000160752	ENSG00000120688	ENSG00000174529	ENSG00000107625	ENSG00000158714	ENSG00000136750		ENSG00000170525
	ENSG00000159063	ENSG00000143768	ENSG00000143811	ENSG00000143751	ENSG00000143476	ENSG00000167004	ENSG00000144848	ENSG00000111615	ENSG00000198756	ENSG00000169826	ENSG00000256269		ENSG00000187116	ENSG00000014216	ENSG00000155367	ENSG00000120051	ENSG00000132676	ENSG00000120662	ENSG00000117594	ENSG00000165732	ENSG00000162723	ENSG00000077420		ENSG00000107485
	ENSG00000137509	ENSG00000143816	ENSG00000143768	ENSG00000010072	ENSG00000116141	ENSG00000140259	ENSG00000138459	ENSG00000165805	ENSG00000073756	ENSG00000169813	ENSG00000003056		ENSG00000167613	ENSG00000173039	ENSG00000134253	ENSG00000133794	ENSG00000132718	ENSG00000136143	ENSG00000082497	ENSG00000156502	ENSG00000143167	ENSG00000152782		ENSG00000065665
	ENSG00000137494	ENSG00000154342	ENSG00000168267	ENSG00000135766	ENSG00000187554	ENSG00000171877	ENSG00000163606	ENSG00000133641	ENSG00000066027	ENSG00000243660	ENSG00000169884		ENSG00000104970	ENSG00000172977	ENSG00000160712	ENSG00000148948	ENSG00000254726	ENSG00000129515	ENSG00000162814	ENSG00000185737	ENSG00000159346	ENSG00000138190		ENSG00000123240
	ENSG00000137693	ENSG00000198835	ENSG00000108100	ENSG00000095794	ENSG00000183814	ENSG00000166734	ENSG00000188313	ENSG00000075089	ENSG00000143507	ENSG00000196793	ENSG00000181929		ENSG00000243772	ENSG00000172732	ENSG00000169291	ENSG00000171533	ENSG00000163472	ENSG00000100883	ENSG00000119280	ENSG00000059573	ENSG00000159348	ENSG00000077147		ENSG00000165626
	ENSG00000023445	ENSG00000181873	ENSG00000177291	ENSG00000229644	ENSG00000135776	ENSG00000137770	ENSG00000163661	ENSG00000166153	ENSG00000143502	ENSG00000198298	ENSG00000178401		ENSG00000125498	ENSG00000172890	ENSG00000160716	ENSG00000198382	ENSG00000198715	ENSG00000092020	ENSG00000134463	ENSG00000108039	ENSG00000163444	ENSG00000155629		ENSG00000152465
	ENSG00000137674	ENSG00000143632	ENSG00000169813	ENSG00000169813	ENSG00000143643	ENSG00000229474	ENSG00000174891	ENSG00000102738	ENSG00000182827	ENSG00000165406	ENSG00000025423		ENSG00000186431	ENSG00000149243	ENSG00000160691	ENSG00000023445	ENSG00000163468	ENSG00000100433	ENSG00000165996	ENSG00000148700	ENSG00000163485	ENSG00000166024		ENSG00000107968
	ENSG00000137675	ENSG00000169813	ENSG00000243660	ENSG00000243660	ENSG00000116906	ENSG00000104112	ENSG00000213186	ENSG00000120688	ENSG00000183814	ENSG00000204179	ENSG00000170426		ENSG00000189430	ENSG00000158555	ENSG00000160688	ENSG00000110330	ENSG00000132677	ENSG00000229474	ENSG00000148483	ENSG00000133805	ENSG00000133048	ENSG00000107593		ENSG00000165449
	ENSG00000118113	ENSG00000165633	ENSG00000196793	ENSG00000196793	ENSG00000116903	ENSG00000140403	ENSG00000163590	ENSG00000139679	ENSG00000181450	ENSG00000183675	ENSG00000139547		ENSG00000160439	ENSG00000181418	ENSG00000160685	ENSG00000152404	ENSG00000116604	ENSG00000104112	ENSG00000184040	ENSG00000072952	ENSG00000122176	ENSG00000197142		ENSG00000108091
	ENSG00000166670	ENSG00000138166	ENSG00000107551	ENSG00000198298	ENSG00000054282	ENSG00000169684	ENSG00000169255	ENSG00000136147	ENSG00000135801	ENSG00000107643	ENSG00000182379		ENSG00000105048	ENSG00000089159	ENSG00000185499	ENSG00000137760	ENSG00000160818	ENSG00000151575	ENSG00000150051	ENSG00000110321	ENSG00000188783	ENSG00000148737		ENSG00000075073
	ENSG00000196611	ENSG00000179817	ENSG00000204175	ENSG00000204179	ENSG00000180592	ENSG00000080644	ENSG00000114450	ENSG00000204977	ENSG00000117020	ENSG00000107745	ENSG00000185482		ENSG00000129990	ENSG00000267909	ENSG00000173171	ENSG00000166266	ENSG00000143303	ENSG00000138587	ENSG00000107984	ENSG00000236287	ENSG00000188770	ENSG00000138161		ENSG00000156521
	ENSG00000149968	ENSG00000170255	ENSG00000204174	ENSG00000183675	ENSG00000165309	ENSG00000126653	ENSG00000136518	ENSG00000136100	ENSG00000120594	ENSG00000138315	ENSG00000175189		ENSG00000269808	ENSG00000119688	ENSG00000177628	ENSG00000178105	ENSG00000143294	ENSG00000159322	ENSG00000165471	ENSG00000110693	ENSG00000122188	ENSG00000188487		ENSG00000148734
	ENSG00000137745	ENSG00000187479	ENSG00000150165	ENSG00000107643	ENSG00000185875	ENSG00000108578	ENSG00000109189	ENSG00000179476	ENSG00000136754	ENSG00000122884	ENSG00000139269		ENSG00000133265	ENSG00000215186	ENSG00000176444	ENSG00000149289	ENSG00000027869	ENSG00000156642	ENSG00000196932	ENSG00000179119	ENSG00000196188	ENSG00000110693		ENSG00000180644
	ENSG00000137757	ENSG00000133317	ENSG00000186807	ENSG00000165443	ENSG00000136758	ENSG00000189050	ENSG00000254535	ENSG00000182185	ENSG00000107897	ENSG00000138286	ENSG00000198812		ENSG00000196476	ENSG00000103855	ENSG00000143627	ENSG00000137710	ENSG00000160838	ENSG00000087095	ENSG00000138326	ENSG00000134343	ENSG00000162889	ENSG00000091664		ENSG00000166224
	ENSG00000075239	ENSG00000168005	ENSG00000165390	ENSG00000107745	ENSG00000120539	ENSG00000062725	ENSG00000112996	ENSG00000211448	ENSG00000229644	ENSG00000107829	ENSG00000111231		ENSG00000177732	ENSG00000178188	ENSG00000125459	ENSG00000139151	ENSG00000117036	ENSG00000108578	ENSG00000184719	ENSG00000205213	ENSG00000152904	ENSG00000026508		ENSG00000198246
	ENSG00000178202	ENSG00000167770	ENSG00000165388	ENSG00000156026	ENSG00000182077	ENSG00000101654	ENSG00000184838	ENSG00000165417	ENSG00000169826	ENSG00000148798	ENSG00000204856		ENSG00000101255	ENSG00000177548	ENSG00000143217	ENSG00000139174	ENSG00000143217	ENSG00000182963	ENSG00000204022	ENSG00000135387	ENSG00000054277	ENSG00000110436		ENSG00000197746
	ENSG00000095139	ENSG00000133315	ENSG00000128802	ENSG00000166321	ENSG00000183621	ENSG00000132872	ENSG00000181315	ENSG00000051180	ENSG00000196793	ENSG00000148925	ENSG00000196850		ENSG00000215397	ENSG00000177455	ENSG00000143258	ENSG00000129317	ENSG00000143224	ENSG00000189050	ENSG00000026103	ENSG00000214753	ENSG00000162851	ENSG00000149090		ENSG00000122863
	ENSG00000110367	ENSG00000149761	ENSG00000165633	ENSG00000107829	ENSG00000108094	ENSG00000254004	ENSG00000112077	ENSG00000104064	ENSG00000165406	ENSG00000197601	ENSG00000122986		ENSG00000125898	ENSG00000169682	ENSG00000143224	ENSG00000184613	ENSG00000158850	ENSG00000256525	ENSG00000148688	ENSG00000175115	ENSG00000135747	ENSG00000166928		ENSG00000107742
	ENSG00000139151	ENSG00000182450	ENSG00000148719	ENSG00000148798	ENSG00000196693	ENSG00000186020	ENSG00000118402	ENSG00000170236	ENSG00000188234	ENSG00000019485	ENSG00000198324		ENSG00000101292	ENSG00000149929	ENSG00000158864	ENSG00000005175	ENSG00000158864	ENSG00000101654	ENSG00000148677	ENSG00000162129	ENSG00000196418	ENSG00000214753		ENSG00000138303
	ENSG00000151233	ENSG00000173153	ENSG00000107438	ENSG00000156374	ENSG00000172671	ENSG00000161298	ENSG00000083123	ENSG00000151575	ENSG00000072444	ENSG00000019505	ENSG00000157782		ENSG00000130540	ENSG00000180035	ENSG00000173110	ENSG00000079387	ENSG00000132185	ENSG00000175322	ENSG00000198060	ENSG00000137478	ENSG00000177535	ENSG00000197901		ENSG00000165646
	ENSG00000134283	ENSG00000110025	ENSG00000107829	ENSG00000107960	ENSG00000188234	ENSG00000197808	ENSG00000172461	ENSG00000090487	ENSG00000177613	ENSG00000137509	ENSG00000110917		ENSG00000138964	ENSG00000169957	ENSG00000143157	ENSG00000152556	ENSG00000162746	ENSG00000183206	ENSG00000171314	ENSG00000033327	ENSG00000196242	ENSG00000162129		ENSG00000107669
	ENSG00000198001	ENSG00000168061	ENSG00000198728	ENSG00000148925	ENSG00000204172	ENSG00000251247	ENSG00000178033	ENSG00000103707	ENSG00000182010	ENSG00000137494	ENSG00000157895		ENSG00000145192	ENSG00000156858	ENSG00000143147	ENSG00000139620	ENSG00000143147	ENSG00000132872	ENSG00000099194	ENSG00000020922	ENSG00000177489	ENSG00000137478		ENSG00000182022
	ENSG00000139173	ENSG00000146670	ENSG00000156374	ENSG00000197601	ENSG00000072444	ENSG00000185869	ENSG00000164451	ENSG00000074696	ENSG00000198739	ENSG00000187151	ENSG00000121742		ENSG00000175077	ENSG00000099364	ENSG00000117601	ENSG00000129315	ENSG00000143178	ENSG00000254004	ENSG00000075290	ENSG00000134627	ENSG00000177476	ENSG00000137492		ENSG00000065154
	ENSG00000111371	ENSG00000162300	ENSG00000138172	ENSG00000019485	ENSG00000198035	ENSG00000188283	ENSG00000196376	ENSG00000156642	ENSG00000204130	ENSG00000137693	ENSG00000136110		ENSG00000205808	ENSG00000172831	ENSG00000116701	ENSG00000127325	ENSG00000117601	ENSG00000161298	ENSG00000166135	ENSG00000166025	ENSG00000197437	ENSG00000178795		ENSG00000189319
	ENSG00000134294	ENSG00000149809	ENSG00000185933	ENSG00000019505	ENSG00000185532	ENSG00000171827	ENSG00000118518	ENSG00000140835	ENSG00000198954	ENSG00000137674	ENSG00000178695		ENSG00000196363	ENSG00000103044	ENSG00000162771	ENSG00000166006	ENSG00000116701	ENSG00000251247	ENSG00000119913	ENSG00000165895	ENSG00000169214	ENSG00000033327		ENSG00000165660
	ENSG00000167553	ENSG00000133884	ENSG00000183128	ENSG00000187151	ENSG00000177613	ENSG00000115239	ENSG00000093144	ENSG00000182149	ENSG00000119977	ENSG00000137675	ENSG00000136158		ENSG00000160339	ENSG00000263203	ENSG00000143801	ENSG00000111058	ENSG00000143845	ENSG00000185869	ENSG00000182645	ENSG00000082175	ENSG00000241128	ENSG00000149201		ENSG00000154485
	ENSG00000123352	ENSG00000173338	ENSG00000107960	ENSG00000137693	ENSG00000072422	ENSG00000270898	ENSG00000184530	ENSG00000102984	ENSG00000138185	ENSG00000118113	ENSG00000126790		ENSG00000085265	ENSG00000213380	ENSG00000163050	ENSG00000139350	ENSG00000143839	ENSG00000188283	ENSG00000119979	ENSG00000170145	ENSG00000153230	ENSG00000151376		ENSG00000188916
	ENSG00000110955	ENSG00000172803	ENSG00000135373	ENSG00000137674	ENSG00000183230	ENSG00000028116	ENSG00000075303	ENSG00000167524	ENSG00000172987	ENSG00000166670	ENSG00000176903			ENSG00000176715	ENSG00000143740	ENSG00000139436	ENSG00000198625	ENSG00000028116	ENSG00000183605	ENSG00000137713	ENSG00000221888	ENSG00000149292		ENSG00000175470
	ENSG00000198056	ENSG00000172638	ENSG00000187479	ENSG00000137675	ENSG00000096717	ENSG00000115525	ENSG00000105854	ENSG00000189050	ENSG00000150593	ENSG00000196611	ENSG00000140043			ENSG00000259803	ENSG00000081692	ENSG00000122970	ENSG00000143499	ENSG00000115392	ENSG00000165672	ENSG00000150764	ENSG00000196772	ENSG00000086827		ENSG00000175518
	ENSG00000166881	ENSG00000172543	ENSG00000019505	ENSG00000118113	ENSG00000204130	ENSG00000186522	ENSG00000005981	ENSG00000136485	ENSG00000108061	ENSG00000149968	ENSG00000258653			ENSG00000178773	ENSG00000198835	ENSG00000089053	ENSG00000235705	ENSG00000115525	ENSG00000203805	ENSG00000149548	ENSG00000067064	ENSG00000204361		ENSG00000121236
	ENSG00000127328	ENSG00000172500	ENSG00000175264	ENSG00000166670	ENSG00000107625	ENSG00000198142	ENSG00000004799	ENSG00000266173	ENSG00000166478	ENSG00000137745	ENSG00000119614			ENSG00000075399	ENSG00000154370	ENSG00000196199	ENSG00000133661	ENSG00000153561	ENSG00000183559	ENSG00000133687	ENSG00000165568	ENSG00000120458		ENSG00000258659
	ENSG00000111596	ENSG00000175229	ENSG00000181830	ENSG00000196611	ENSG00000165732	ENSG00000019169	ENSG00000177683	ENSG00000118276	ENSG00000166483	ENSG00000075239	ENSG00000126215			ENSG00000158805	ENSG00000162931	ENSG00000132950	ENSG00000122359	ENSG00000115590	ENSG00000179988	ENSG00000177990	ENSG00000187134	ENSG00000134910		ENSG00000166402
	ENSG00000180881	ENSG00000054967	ENSG00000121680	ENSG00000149968	ENSG00000198954	ENSG00000080293	ENSG00000198839	ENSG00000141437	ENSG00000133789	ENSG00000178202	ENSG00000051180			ENSG00000204991	ENSG00000165655	ENSG00000136169	ENSG00000151224	ENSG00000169756	ENSG00000154473	ENSG00000184575	ENSG00000151632	ENSG00000134532		ENSG00000176029
	ENSG00000179520	ENSG00000187726	ENSG00000133884	ENSG00000137745	ENSG00000156502	ENSG00000138449	ENSG00000106025	ENSG00000166510	ENSG00000129167	ENSG00000160593	ENSG00000140263			ENSG00000141002	ENSG00000187553	ENSG00000136108	ENSG00000178217	ENSG00000186522	ENSG00000180909	ENSG00000183735	ENSG00000196139	ENSG00000064102		ENSG00000205126
	ENSG00000012504	ENSG00000175567	ENSG00000126391	ENSG00000170962	ENSG00000122882	ENSG00000128694	ENSG00000071243	ENSG00000197054	ENSG00000166788	ENSG00000095139	ENSG00000140274			ENSG00000187688	ENSG00000095596	ENSG00000083544	ENSG00000119917	ENSG00000114999	ENSG00000255307	ENSG00000111490	ENSG00000198610	ENSG00000064115		ENSG00000110455
	ENSG00000139437	ENSG00000175564	ENSG00000172803	ENSG00000170903	ENSG00000185737	ENSG00000119004	ENSG00000002745	ENSG00000267179	ENSG00000110768	ENSG00000110367	ENSG00000260170			ENSG00000154803	ENSG00000249967	ENSG00000150361	ENSG00000204010	ENSG00000136560	ENSG00000180878	ENSG00000174106	ENSG00000196372	ENSG00000029153		ENSG00000052850
	ENSG00000076513	ENSG00000134640	ENSG00000172638	ENSG00000110660	ENSG00000059573	ENSG00000138443	ENSG00000137563	ENSG00000257591	ENSG00000151116	ENSG00000151233	ENSG00000183578			ENSG00000171962	ENSG00000155252	ENSG00000136155	ENSG00000187553	ENSG00000144331	ENSG00000184933	ENSG00000139292	ENSG00000134461	ENSG00000110911		ENSG00000110074
	ENSG00000196510	ENSG00000123901	ENSG00000172543	ENSG00000075239	ENSG00000119977	ENSG00000214078	ENSG00000178125	ENSG00000188227	ENSG00000148942	ENSG00000134283	ENSG00000090487			ENSG00000154025	ENSG00000119943	ENSG00000185246	ENSG00000095596	ENSG00000128694	ENSG00000166363	ENSG00000179104	ENSG00000134453	ENSG00000110934		ENSG00000134954
	ENSG00000151164	ENSG00000111405	ENSG00000172500	ENSG00000178202	ENSG00000198408	ENSG00000244005	ENSG00000121022	ENSG00000196381	ENSG00000121691	ENSG00000198001	ENSG00000103710			ENSG00000160602	ENSG00000186862	ENSG00000165617	ENSG00000095585	ENSG00000138379	ENSG00000170790	ENSG00000139354	ENSG00000151657	ENSG00000177990		ENSG00000151702
	ENSG00000204852	ENSG00000172640	ENSG00000175229	ENSG00000160593	ENSG00000120029	ENSG00000131051	ENSG00000184672	ENSG00000124469	ENSG00000166181	ENSG00000139173	ENSG00000246922			ENSG00000108262	ENSG00000150594	ENSG00000100625	ENSG00000107447	ENSG00000081320	ENSG00000166368	ENSG00000151572	ENSG00000165629	ENSG00000185306		ENSG00000120457
	ENSG00000170633	ENSG00000167528	ENSG00000137522	ENSG00000118096	ENSG00000166478	ENSG00000149646	ENSG00000133740	ENSG00000124467	ENSG00000149742	ENSG00000111424	ENSG00000138617			ENSG00000198720	ENSG00000148737	ENSG00000027075	ENSG00000269891	ENSG00000119004	ENSG00000178358	ENSG00000136010	ENSG00000151465	ENSG00000183735		ENSG00000002016
	ENSG00000132958	ENSG00000089157	ENSG00000137486	ENSG00000110367	ENSG00000166483	ENSG00000168032	ENSG00000147614	ENSG00000231924	ENSG00000184743	ENSG00000167528	ENSG00000099377			ENSG00000185128	ENSG00000151892	ENSG00000126804	ENSG00000213390	ENSG00000138443	ENSG00000148935	ENSG00000136044	ENSG00000183049	ENSG00000135677		ENSG00000171823
	ENSG00000121390	ENSG00000089163	ENSG00000149257	ENSG00000151233	ENSG00000148942	ENSG00000177842	ENSG00000147613	ENSG00000170848	ENSG00000149380	ENSG00000167553	ENSG00000103061			ENSG00000197681	ENSG00000138152	ENSG00000156050	ENSG00000171307	ENSG00000168032	ENSG00000187398	ENSG00000111783	ENSG00000107537	ENSG00000090376		ENSG00000111262
	ENSG00000121743	ENSG00000135097	ENSG00000166391	ENSG00000134283	ENSG00000182255	ENSG00000172888	ENSG00000176623	ENSG00000243130	ENSG00000186280	ENSG00000123352	ENSG00000260537			ENSG00000108344	ENSG00000166033	ENSG00000133980	ENSG00000249967	ENSG00000177842	ENSG00000166326	ENSG00000111300	ENSG00000086475	ENSG00000074527		ENSG00000067182
	ENSG00000136144	ENSG00000110871	ENSG00000062282	ENSG00000198001	ENSG00000135387	ENSG00000177707	ENSG00000176571	ENSG00000242221	ENSG00000149218	ENSG00000127328	ENSG00000157350			ENSG00000126368	ENSG00000151640	ENSG00000137860	ENSG00000155252	ENSG00000172888	ENSG00000156738	ENSG00000168778	ENSG00000165630	ENSG00000165972		ENSG00000111321
	ENSG00000102753	ENSG00000102539	ENSG00000085741	ENSG00000151239	ENSG00000171533	ENSG00000138459	ENSG00000176566	ENSG00000204941	ENSG00000149212	ENSG00000111596	ENSG00000172137			ENSG00000131746	ENSG00000165752	ENSG00000171763	ENSG00000155256	ENSG00000177707	ENSG00000071203	ENSG00000185344	ENSG00000152463	ENSG00000084110		ENSG00000139192
	ENSG00000204977	ENSG00000182107	ENSG00000170967	ENSG00000139173	ENSG00000198382	ENSG00000163608		ENSG00000183668	ENSG00000182359	ENSG00000180881	ENSG00000140835			ENSG00000108771	ENSG00000148814	ENSG00000140284	ENSG00000095485	ENSG00000138459	ENSG00000166959	ENSG00000133083	ENSG00000152464	ENSG00000111144		ENSG00000010295
	ENSG00000102794	ENSG00000100647	ENSG00000075239	ENSG00000111424	ENSG00000020922	ENSG00000118855		ENSG00000115392	ENSG00000137710	ENSG00000075089	ENSG00000182149			ENSG00000167925	ENSG00000171813	ENSG00000140287	ENSG00000075891	ENSG00000138231	ENSG00000214782	ENSG00000133104	ENSG00000165983	ENSG00000120802		ENSG00000111644
	ENSG00000102805	ENSG00000198732	ENSG00000160593	ENSG00000167528	ENSG00000134627	ENSG00000213186		ENSG00000115590	ENSG00000255561	ENSG00000012504	ENSG00000186187			ENSG00000108784	ENSG00000215182	ENSG00000140262	ENSG00000186862	ENSG00000118855	ENSG00000162174	ENSG00000136152	ENSG00000148484	ENSG00000256870		ENSG00000126746
	ENSG00000005812	ENSG00000140416	ENSG00000149582	ENSG00000197376	ENSG00000165895	ENSG00000186432		ENSG00000135972	ENSG00000150768	ENSG00000139437	ENSG00000168925			ENSG00000068120	ENSG00000184545	ENSG00000166855	ENSG00000151892	ENSG00000213186	ENSG00000162236	ENSG00000165837	ENSG00000075073	ENSG00000185480		ENSG00000089692
	ENSG00000165355	ENSG00000074410	ENSG00000118096	ENSG00000127328	ENSG00000152578	ENSG00000169251		ENSG00000114999	ENSG00000182985	ENSG00000151164	ENSG00000153774			ENSG00000131480	ENSG00000130592	ENSG00000074603	ENSG00000138152	ENSG00000186432	ENSG00000179240	ENSG00000136141	ENSG00000099282	ENSG00000166598		ENSG00000010610
	ENSG00000179454	ENSG00000175318	ENSG00000160683	ENSG00000180481	ENSG00000182359	ENSG00000121864		ENSG00000153250	ENSG00000005175	ENSG00000170633	ENSG00000205084			ENSG00000131471	ENSG00000110786	ENSG00000150394	ENSG00000166033	ENSG00000169251	ENSG00000078124	ENSG00000134874	ENSG00000099284	ENSG00000111727		ENSG00000111674
	ENSG00000181619	ENSG00000140368	ENSG00000186166	ENSG00000111615	ENSG00000178105	ENSG00000136518		ENSG00000136560	ENSG00000079387	ENSG00000132958	ENSG00000185324			ENSG00000108852	ENSG00000149506	ENSG00000249961	ENSG00000165752	ENSG00000121864	ENSG00000166741	ENSG00000184304	ENSG00000042286	ENSG00000198431		ENSG00000111684
	ENSG00000182185	ENSG00000196648	ENSG00000137700	ENSG00000075089	ENSG00000149289	ENSG00000163285		ENSG00000115233	ENSG00000153233	ENSG00000121390	ENSG00000258839			ENSG00000185294	ENSG00000110107	ENSG00000184939	ENSG00000148814	ENSG00000136518	ENSG00000076053	ENSG00000087301	ENSG00000180817	ENSG00000111783		ENSG00000139178
	ENSG00000119725	ENSG00000103942	ENSG00000256269	ENSG00000166153	ENSG00000151491	ENSG00000151834		ENSG00000170144	ENSG00000127720	ENSG00000121743	ENSG00000166482			ENSG00000121053	ENSG00000110446	ENSG00000039068	ENSG00000068383	ENSG00000163285	ENSG00000109929	ENSG00000073712	ENSG00000107738	ENSG00000110851		ENSG00000215009
	ENSG00000119723	ENSG00000183889	ENSG00000172269	ENSG00000012504	ENSG00000129317	ENSG00000109158		ENSG00000081320	ENSG00000136052	ENSG00000136161	ENSG00000170298			ENSG00000205517	ENSG00000110448	ENSG00000180917	ENSG00000149043	ENSG00000151834	ENSG00000255298	ENSG00000100523	ENSG00000138303	ENSG00000075035		ENSG00000173262
	ENSG00000187097	ENSG00000214967	ENSG00000111405	ENSG00000139437	ENSG00000184613	ENSG00000163288		ENSG00000118260	ENSG00000136044	ENSG00000102543	ENSG00000214819			ENSG00000198003	ENSG00000149476	ENSG00000167377	ENSG00000130592	ENSG00000153802	ENSG00000196341	ENSG00000139971	ENSG00000186188	ENSG00000089234		ENSG00000111261
	ENSG00000119636	ENSG00000169181	ENSG00000172640	ENSG00000151164	ENSG00000005175	ENSG00000226887		ENSG00000163249	ENSG00000111785	ENSG00000136144	ENSG00000109079			ENSG00000130175	ENSG00000149532	ENSG00000166747	ENSG00000183134	ENSG00000187054	ENSG00000197263	ENSG00000100644	ENSG00000176273	ENSG00000135148		ENSG00000183150
	ENSG00000119711	ENSG00000188322	ENSG00000167528	ENSG00000157837	ENSG00000079387	ENSG00000153802		ENSG00000125970	ENSG00000008405	ENSG00000102753	ENSG00000004142			ENSG00000161914	ENSG00000134824	ENSG00000224470	ENSG00000110107	ENSG00000198092	ENSG00000204293	ENSG00000140015	ENSG00000165806	ENSG00000179295		ENSG00000213782
	ENSG00000185880	ENSG00000198156	ENSG00000169884	ENSG00000170633	ENSG00000152556	ENSG00000187054		ENSG00000125977	ENSG00000135127	ENSG00000204977	ENSG00000244045			ENSG00000130881	ENSG00000149485	ENSG00000065427	ENSG00000110448	ENSG00000156219	ENSG00000196661	ENSG00000100678	ENSG00000165832	ENSG00000111364		ENSG00000121361
	ENSG00000171766	ENSG00000233232	ENSG00000181929	ENSG00000121743	ENSG00000139620	ENSG00000198092		ENSG00000100351	ENSG00000136167	ENSG00000102837	ENSG00000258472			ENSG00000130876	ENSG00000221968	ENSG00000108599	ENSG00000229859	ENSG00000163297	ENSG00000198657	ENSG00000139985	ENSG00000107672	ENSG00000168778		ENSG00000060982
	ENSG00000137767	ENSG00000261832	ENSG00000139549	ENSG00000139679	ENSG00000129315	ENSG00000213759		ENSG00000183066	ENSG00000173988	ENSG00000102794	ENSG00000109107			ENSG00000028277	ENSG00000167995	ENSG00000108256	ENSG00000229183	ENSG00000163116	ENSG00000197125	ENSG00000134007	ENSG00000154478	ENSG00000244754		ENSG00000166046
	ENSG00000138600	ENSG00000188603	ENSG00000123416	ENSG00000152207	ENSG00000127325	ENSG00000135226		ENSG00000075975	ENSG00000102445	ENSG00000102805	ENSG00000167525			ENSG00000167625	ENSG00000254772	ENSG00000166750	ENSG00000256713	ENSG00000164037	ENSG00000170953	ENSG00000119682	ENSG00000203791	ENSG00000133083		ENSG00000176871
	ENSG00000137869	ENSG00000255524	ENSG00000167552	ENSG00000102543	ENSG00000166268	ENSG00000156096		ENSG00000144792	ENSG00000136161	ENSG00000005812	ENSG00000109113			ENSG00000105722	ENSG00000255508	ENSG00000172716	ENSG00000149532	ENSG00000164038	ENSG00000149547	ENSG00000119638	ENSG00000107949	ENSG00000133104		ENSG00000176834
	ENSG00000186417	ENSG00000196993	ENSG00000178401	ENSG00000204977	ENSG00000153233	ENSG00000271271		ENSG00000163818	ENSG00000102543	ENSG00000139737	ENSG00000167536			ENSG00000176531	ENSG00000168000	ENSG00000154760	ENSG00000162148	ENSG00000174607	ENSG00000134940	ENSG00000172575	ENSG00000203780	ENSG00000136141		ENSG00000073060
	ENSG00000138587	ENSG00000176953	ENSG00000120832	ENSG00000136100	ENSG00000139292	ENSG00000173610		ENSG00000173585	ENSG00000102837	ENSG00000136160	ENSG00000172171			ENSG00000119777	ENSG00000185670	ENSG00000205045	ENSG00000168496	ENSG00000174599	ENSG00000198331	ENSG00000137878	ENSG00000205531	ENSG00000152193		ENSG00000127863
	ENSG00000090470	ENSG00000149927	ENSG00000110921	ENSG00000165416	ENSG00000179104	ENSG00000196475		ENSG00000172215	ENSG00000139737	ENSG00000181619	ENSG00000184060			ENSG00000138074	ENSG00000162227	ENSG00000004897	ENSG00000134824	ENSG00000145388	ENSG00000089818	ENSG00000137821	ENSG00000129744	ENSG00000179399		ENSG00000187676
	ENSG00000138614	ENSG00000149925	ENSG00000139438	ENSG00000102837	ENSG00000139354	ENSG00000163116		ENSG00000173578	ENSG00000136160	ENSG00000126814	ENSG00000159111			ENSG00000115211	ENSG00000162231	ENSG00000259207	ENSG00000149485	ENSG00000254535	ENSG00000196946	ENSG00000186628	ENSG00000148985	ENSG00000183098		ENSG00000126218
	ENSG00000140463	ENSG00000149923	ENSG00000111231	ENSG00000102794	ENSG00000136044	ENSG00000164037		ENSG00000183625	ENSG00000102580	ENSG00000139974	ENSG00000141294			ENSG00000163795	ENSG00000168539	ENSG00000259753	ENSG00000221968	ENSG00000171566	ENSG00000212128	ENSG00000156232	ENSG00000176798	ENSG00000125304		ENSG00000126231
	ENSG00000159322	ENSG00000149922	ENSG00000151164	ENSG00000102805	ENSG00000022840	ENSG00000164038		ENSG00000121807	ENSG00000187537	ENSG00000126821	ENSG00000189120			ENSG00000124134	ENSG00000197901	ENSG00000108424	ENSG00000167994	ENSG00000171564	ENSG00000212127	ENSG00000169594	ENSG00000205495	ENSG00000175198		ENSG00000126226
	ENSG00000157349	ENSG00000102886	ENSG00000157782	ENSG00000005812	ENSG00000089053	ENSG00000174607		ENSG00000160791	ENSG00000139926	ENSG00000140009	ENSG00000159202			ENSG00000124159	ENSG00000149452	ENSG00000011258	ENSG00000254772	ENSG00000171557	ENSG00000212126	ENSG00000153066	ENSG00000176787	ENSG00000125247		ENSG00000185896
	ENSG00000157429	ENSG00000102882	ENSG00000122971	ENSG00000181619	ENSG00000136108	ENSG00000164113		ENSG00000121797	ENSG00000197930	ENSG00000089775	ENSG00000008283			ENSG00000100982	ENSG00000167771	ENSG00000167419	ENSG00000255508	ENSG00000151962	ENSG00000255837	ENSG00000122299	ENSG00000171944	ENSG00000198513		ENSG00000155463
	ENSG00000198650	ENSG00000261052	ENSG00000135124	ENSG00000126790	ENSG00000083544	ENSG00000254535		ENSG00000163827	ENSG00000151812	ENSG00000179841	ENSG00000136485			ENSG00000100985	ENSG00000168439	ENSG00000108375	ENSG00000168000	ENSG00000171522	ENSG00000212124	ENSG00000196678	ENSG00000182070	ENSG00000100505		ENSG00000155465
	ENSG00000102984	ENSG00000258130	ENSG00000121743	ENSG00000126814	ENSG00000150361	ENSG00000171566		ENSG00000206549	ENSG00000126814	ENSG00000119725	ENSG00000136463			ENSG00000198445	ENSG00000168010	ENSG00000175175	ENSG00000133316	ENSG00000164180	ENSG00000256436	ENSG00000005189	ENSG00000176742	ENSG00000033170		ENSG00000157227
	ENSG00000184517	ENSG00000169217	ENSG00000152207	ENSG00000140006	ENSG00000136155	ENSG00000171564		ENSG00000172340	ENSG00000139974	ENSG00000119723	ENSG00000181396			ENSG00000183307	ENSG00000174804	ENSG00000108406	ENSG00000168539	ENSG00000164219	ENSG00000226761	ENSG00000103310	ENSG00000183251	ENSG00000081177		ENSG00000100461
	ENSG00000065457	ENSG00000180096	ENSG00000102539	ENSG00000126821	ENSG00000139926	ENSG00000171557		ENSG00000179097	ENSG00000139973	ENSG00000187097	ENSG00000141580			ENSG00000185340	ENSG00000196371	ENSG00000198909	ENSG00000197901	ENSG00000164221	ENSG00000255374	ENSG00000169246	ENSG00000184881	ENSG00000165861		ENSG00000129474
	ENSG00000072210	ENSG00000270466	ENSG00000136147	ENSG00000089775	ENSG00000087301	ENSG00000151962		ENSG00000229729	ENSG00000140009	ENSG00000119636	ENSG00000141542			ENSG00000100304	ENSG00000235268	ENSG00000141441	ENSG00000149452	ENSG00000251201	ENSG00000256188	ENSG00000140937	ENSG00000242180	ENSG00000133961		ENSG00000100802
	ENSG00000087095	ENSG00000179965	ENSG00000136110	ENSG00000179841	ENSG00000073712	ENSG00000112996		ENSG00000179021	ENSG00000182732	ENSG00000119711	ENSG00000141560			ENSG00000168237	ENSG00000255561	ENSG00000141434	ENSG00000175591	ENSG00000243414	ENSG00000186136	ENSG00000103091	ENSG00000176239	ENSG00000119682		ENSG00000092068
	ENSG00000167524	ENSG00000261459	ENSG00000178695	ENSG00000140043	ENSG00000100523	ENSG00000164180		ENSG00000196578	ENSG00000185634	ENSG00000166170	ENSG00000167363			ENSG00000163930	ENSG00000172273	ENSG00000101746	ENSG00000054967	ENSG00000120729	ENSG00000197870	ENSG00000167721	ENSG00000184698	ENSG00000119608		ENSG00000215271
	ENSG00000176390	ENSG00000169955	ENSG00000136158	ENSG00000119723	ENSG00000139971	ENSG00000120729		ENSG00000231192	ENSG00000156958	ENSG00000185880	ENSG00000175711			ENSG00000168268	ENSG00000172350	ENSG00000134759	ENSG00000175575	ENSG00000158402	ENSG00000230657	ENSG00000141040	ENSG00000184321	ENSG00000100596		ENSG00000092096
	ENSG00000126861	ENSG00000169951	ENSG00000168229	ENSG00000187097	ENSG00000165617	ENSG00000094880		ENSG00000236032	ENSG00000166262	ENSG00000171766	ENSG00000141437			ENSG00000163932	ENSG00000172367	ENSG00000075643	ENSG00000174804	ENSG00000120705	ENSG00000111339	ENSG00000197566	ENSG00000167360	ENSG00000100603		ENSG00000100842
	ENSG00000185862	ENSG00000197162	ENSG00000125384	ENSG00000166170	ENSG00000100625	ENSG00000158402		ENSG00000233412	ENSG00000069943	ENSG00000137767	ENSG00000257591			ENSG00000163931	ENSG00000076706	ENSG00000101751	ENSG00000173456	ENSG00000145864	ENSG00000023734	ENSG00000006125	ENSG00000167359	ENSG00000185070		ENSG00000152315
	ENSG00000108443	ENSG00000156873	ENSG00000126790	ENSG00000185880	ENSG00000027075	ENSG00000120705		ENSG00000230301	ENSG00000263155	ENSG00000104064	ENSG00000123154			ENSG00000163885	ENSG00000173456	ENSG00000197933	ENSG00000110400	ENSG00000146039	ENSG00000023697	ENSG00000108349	ENSG00000187918	ENSG00000100784		ENSG00000100764
	ENSG00000266173	ENSG00000196118	ENSG00000182107	ENSG00000140263	ENSG00000100644	ENSG00000146039		ENSG00000163530	ENSG00000103642	ENSG00000138600	ENSG00000095059			ENSG00000159650	ENSG00000259159	ENSG00000197044	ENSG00000154143	ENSG00000124568	ENSG00000111790	ENSG00000173757	ENSG00000181609	ENSG00000133943		ENSG00000100749
	ENSG00000108588	ENSG00000166548	ENSG00000089775	ENSG00000171766	ENSG00000139973	ENSG00000124568		ENSG00000121570	ENSG00000140455	ENSG00000137869	ENSG00000198356			ENSG00000114654	ENSG00000235718	ENSG00000196757	ENSG00000149564	ENSG00000124564	ENSG00000214700	ENSG00000168610	ENSG00000181616	ENSG00000165934		ENSG00000205476
	ENSG00000256525	ENSG00000166592	ENSG00000184227	ENSG00000137767	ENSG00000126804	ENSG00000124564		ENSG00000240891	ENSG00000137817	ENSG00000186417	ENSG00000104889			ENSG00000071127	ENSG00000036672	ENSG00000197647	ENSG00000165478	ENSG00000112337	ENSG00000165935	ENSG00000033627	ENSG00000187747	ENSG00000131323		ENSG00000036530
	ENSG00000175322	ENSG00000132612	ENSG00000177465	ENSG00000104064	ENSG00000139985	ENSG00000112337		ENSG00000144827	ENSG00000166233	ENSG00000069943	ENSG00000132026			ENSG00000146005	ENSG00000110400	ENSG00000223547	ENSG00000134955	ENSG00000112343	ENSG00000061794	ENSG00000108799	ENSG00000181023	ENSG00000075413		ENSG00000196405
	ENSG00000183206	ENSG00000141101	ENSG00000176903	ENSG00000137869	ENSG00000134007	ENSG00000112343		ENSG00000118017	ENSG00000214575	ENSG00000256061	ENSG00000105612			ENSG00000213676	ENSG00000134955	ENSG00000188474	ENSG00000165495	ENSG00000124508	ENSG00000205693	ENSG00000188554	ENSG00000181074	ENSG00000104177		ENSG00000100811
	ENSG00000141429	ENSG00000102967	ENSG00000140043	ENSG00000256061	ENSG00000156050	ENSG00000124508		ENSG00000181322	ENSG00000064726	ENSG00000171016	ENSG00000105610			ENSG00000236609	ENSG00000165495	ENSG00000197857	ENSG00000149557	ENSG00000026950	ENSG00000139160	ENSG00000141376	ENSG00000181009	ENSG00000255346		ENSG00000140105
	ENSG00000198429	ENSG00000257017	ENSG00000187097	ENSG00000171016	ENSG00000133980	ENSG00000026950		ENSG00000175110	ENSG00000168807	ENSG00000263155	ENSG00000196381			ENSG00000188763	ENSG00000111181	ENSG00000198342	ENSG00000109832	ENSG00000112763	ENSG00000151743	ENSG00000170558	ENSG00000181001	ENSG00000138604		ENSG00000176473
	ENSG00000197054	ENSG00000261701	ENSG00000119614	ENSG00000263155	ENSG00000137860	ENSG00000111801		ENSG00000169282	ENSG00000132604	ENSG00000166839	ENSG00000167645			ENSG00000146834	ENSG00000010379	ENSG00000196466	ENSG00000120647	ENSG00000124557	ENSG00000123374	ENSG00000134762	ENSG00000180988	ENSG00000179361		ENSG00000078304
	ENSG00000267179	ENSG00000167720	ENSG00000126215	ENSG00000103707	ENSG00000171763	ENSG00000112763		ENSG00000205678	ENSG00000249459	ENSG00000103707	ENSG00000099337			ENSG00000077454	ENSG00000123095	ENSG00000180855	ENSG00000123095	ENSG00000181315	ENSG00000144785	ENSG00000134755	ENSG00000205409	ENSG00000140527		ENSG00000080823
	ENSG00000132010	ENSG00000262628	ENSG00000140263	ENSG00000090470	ENSG00000185634	ENSG00000124557		ENSG00000035720	ENSG00000132141	ENSG00000090470	ENSG00000099341			ENSG00000106336	ENSG00000110925	ENSG00000242852	ENSG00000110925	ENSG00000124678	ENSG00000135517	ENSG00000134765	ENSG00000183269	ENSG00000140987		ENSG00000104059
	ENSG00000196646	ENSG00000184166	ENSG00000140274	ENSG00000074696	ENSG00000260916	ENSG00000181315		ENSG00000109163	ENSG00000172123	ENSG00000074696	ENSG00000130244			ENSG00000087085	ENSG00000110934	ENSG00000196826	ENSG00000123388	ENSG00000096060	ENSG00000155957	ENSG00000134769	ENSG00000180974	ENSG00000103342		ENSG00000184984
	ENSG00000188868	ENSG00000181350	ENSG00000138606	ENSG00000117971	ENSG00000140262	ENSG00000124678		ENSG00000153802	ENSG00000205045	ENSG00000138614	ENSG00000124469			ENSG00000169871	ENSG00000139629	ENSG00000171817	ENSG00000139572	ENSG00000008197	ENSG00000177425	ENSG00000078142	ENSG00000184478	ENSG00000179889		ENSG00000182405
	ENSG00000249709	ENSG00000141030	ENSG00000137767	ENSG00000214967	ENSG00000137878	ENSG00000096060		ENSG00000187054	ENSG00000174093	ENSG00000140463	ENSG00000243130			ENSG00000128564	ENSG00000123360	ENSG00000180479	ENSG00000161642	ENSG00000008196	ENSG00000075415	ENSG00000121289	ENSG00000183801	ENSG00000085721		ENSG00000176454
	ENSG00000188033	ENSG00000141034	ENSG00000256061	ENSG00000135720	ENSG00000137821	ENSG00000008197		ENSG00000198092	ENSG00000174111	ENSG00000117971	ENSG00000242221			ENSG00000106397	ENSG00000123342	ENSG00000198182	ENSG00000123360	ENSG00000168216	ENSG00000166211	ENSG00000076650	ENSG00000166394	ENSG00000169344		ENSG00000068305
	ENSG00000173875	ENSG00000108591	ENSG00000140416	ENSG00000103064	ENSG00000137817	ENSG00000008196		ENSG00000163626	ENSG00000094804	ENSG00000135720	ENSG00000131126			ENSG00000160999	ENSG00000139531	ENSG00000189144	ENSG00000135414	ENSG00000083123	ENSG00000075188	ENSG00000187187	ENSG00000183303	ENSG00000169340		ENSG00000184254
	ENSG00000188227	ENSG00000091542	ENSG00000074410	ENSG00000257017	ENSG00000150394	ENSG00000137251		ENSG00000156219	ENSG00000167916	ENSG00000159593	ENSG00000124466			ENSG00000161036	ENSG00000123411	ENSG00000138101	ENSG00000257390	ENSG00000118432	ENSG00000179088	ENSG00000128000	ENSG00000182334	ENSG00000183549		ENSG00000162039
	ENSG00000120784	ENSG00000214860	ENSG00000183889	ENSG00000261701	ENSG00000140937	ENSG00000146166		ENSG00000138772	ENSG00000186393	ENSG00000103064	ENSG00000138092			ENSG00000106348	ENSG00000135482	ENSG00000084734	ENSG00000123342	ENSG00000111816	ENSG00000120820	ENSG00000196867	ENSG00000175393	ENSG00000183747		ENSG00000140986
	ENSG00000221826	ENSG00000171916	ENSG00000214967	ENSG00000184517	ENSG00000249961	ENSG00000065833		ENSG00000163291	ENSG00000171446	ENSG00000168807	ENSG00000115138			ENSG00000133597	ENSG00000062485	ENSG00000163798	ENSG00000139531	ENSG00000178425	ENSG00000255150	ENSG00000197016	ENSG00000170683	ENSG00000066813		ENSG00000162065
	ENSG00000124467	ENSG00000198783	ENSG00000149927	ENSG00000205084	ENSG00000141076	ENSG00000146282		ENSG00000174599	ENSG00000173908	ENSG00000132604	ENSG00000153563			ENSG00000183779	ENSG00000135423	ENSG00000018699	ENSG00000170515	ENSG00000196911	ENSG00000110887	ENSG00000131864	ENSG00000175390	ENSG00000005187		ENSG00000140992
	ENSG00000231924	ENSG00000185379	ENSG00000149925	ENSG00000065457	ENSG00000198373	ENSG00000118432		ENSG00000050730	ENSG00000186395	ENSG00000257017	ENSG00000135973			ENSG00000186583	ENSG00000075035	ENSG00000214694	ENSG00000135482	ENSG00000047932	ENSG00000076248	ENSG00000084754	ENSG00000166405	ENSG00000166743		ENSG00000067365
	ENSG00000170848	ENSG00000073598	ENSG00000149922	ENSG00000166848	ENSG00000065427	ENSG00000172469		ENSG00000186867	ENSG00000187242	ENSG00000184517	ENSG00000121966			ENSG00000197858	ENSG00000198855	ENSG00000011566	ENSG00000062485	ENSG00000196376	ENSG00000110906	ENSG00000157856	ENSG00000254598	ENSG00000196678		ENSG00000183044
	ENSG00000204941	ENSG00000164729	ENSG00000102886	ENSG00000108448	ENSG00000108256	ENSG00000111816		ENSG00000164111	ENSG00000196859	ENSG00000065457	ENSG00000184898			ENSG00000204775	ENSG00000089234	ENSG00000115421	ENSG00000076067	ENSG00000152661	ENSG00000198270	ENSG00000214711	ENSG00000050165	ENSG00000005189		ENSG00000153060
	ENSG00000183668	ENSG00000174100	ENSG00000102882	ENSG00000141127	ENSG00000166750	ENSG00000178425		ENSG00000145386	ENSG00000011258	ENSG00000166848	ENSG00000125970			ENSG00000170727	ENSG00000111275	ENSG00000170264	ENSG00000111110	ENSG00000112299	ENSG00000089248	ENSG00000152689	ENSG00000109851	ENSG00000103310		ENSG00000237515
	ENSG00000115604	ENSG00000179294	ENSG00000258130	ENSG00000072210	ENSG00000172716	ENSG00000153975		ENSG00000170917	ENSG00000011260	ENSG00000249459	ENSG00000125977			ENSG00000185122	ENSG00000089022	ENSG00000144036	ENSG00000139344	ENSG00000093134	ENSG00000089009	ENSG00000143924	ENSG00000109854	ENSG00000168434		ENSG00000103460
	ENSG00000144224	ENSG00000056661	ENSG00000169217	ENSG00000176390	ENSG00000154760	ENSG00000196911		ENSG00000151475	ENSG00000136451	ENSG00000108448	ENSG00000239282			ENSG00000182325	ENSG00000135148	ENSG00000170500	ENSG00000111145	ENSG00000112303	ENSG00000111361	ENSG00000085760	ENSG00000179241	ENSG00000155393		ENSG00000159387
	ENSG00000115866	ENSG00000141720	ENSG00000180096	ENSG00000172171	ENSG00000205045	ENSG00000047932		ENSG00000164074	ENSG00000176160	ENSG00000072210	ENSG00000099999			ENSG00000173137	ENSG00000111364	ENSG00000175497	ENSG00000111696	ENSG00000146409	ENSG00000111358	ENSG00000138041	ENSG00000135362	ENSG00000121274		ENSG00000198848
	ENSG00000153237	ENSG00000108296	ENSG00000270466	ENSG00000181481	ENSG00000236320	ENSG00000196376		ENSG00000182836	ENSG00000186812	ENSG00000173065	ENSG00000249590			ENSG00000160972	ENSG00000198598	ENSG00000115221	ENSG00000198855	ENSG00000135521	ENSG00000119242	ENSG00000138035	ENSG00000172927	ENSG00000166164		ENSG00000186153
	ENSG00000153250	ENSG00000073605	ENSG00000179965	ENSG00000126861	ENSG00000188895	ENSG00000112299		ENSG00000151876	ENSG00000186814	ENSG00000176390	ENSG00000100351			ENSG00000188152	ENSG00000185684	ENSG00000163328	ENSG00000111275	ENSG00000118495	ENSG00000179195	ENSG00000119866	ENSG00000109943	ENSG00000159461		ENSG00000166446
	ENSG00000136560	ENSG00000167914	ENSG00000261459	ENSG00000185862	ENSG00000108349	ENSG00000093134		ENSG00000113597	ENSG00000150477	ENSG00000181481	ENSG00000100167			ENSG00000185585	ENSG00000184967	ENSG00000116044	ENSG00000089022	ENSG00000146731	ENSG00000132975	ENSG00000143952	ENSG00000166250	ENSG00000125124		ENSG00000166455
	ENSG00000115290	ENSG00000171475	ENSG00000169955	ENSG00000198783	ENSG00000011258	ENSG00000112303		ENSG00000197860	ENSG00000166845	ENSG00000126861	ENSG00000183066			ENSG00000167114	ENSG00000182870	ENSG00000018510	ENSG00000177192	ENSG00000105784	ENSG00000180660	ENSG00000119844	ENSG00000221931	ENSG00000168411		ENSG00000135697
	ENSG00000169507	ENSG00000266208	ENSG00000169951	ENSG00000092871	ENSG00000167419	ENSG00000146409		ENSG00000176018	ENSG00000171295	ENSG00000185862	ENSG00000177096			ENSG00000167123	ENSG00000174015	ENSG00000196659	ENSG00000185684	ENSG00000127954	ENSG00000133115	ENSG00000075340	ENSG00000196099	ENSG00000172660		ENSG00000103264
	ENSG00000116044	ENSG00000126353	ENSG00000197162	ENSG00000108733	ENSG00000108375	ENSG00000146731		ENSG00000164219	ENSG00000171291	ENSG00000132141	ENSG00000235568			ENSG00000119333	ENSG00000168348	ENSG00000197557	ENSG00000174015	ENSG00000071243	ENSG00000188811	ENSG00000005436	ENSG00000181518	ENSG00000005955		ENSG00000104731
	ENSG00000155636	ENSG00000212658	ENSG00000156873	ENSG00000108384	ENSG00000175175	ENSG00000105784		ENSG00000251201	ENSG00000184635	ENSG00000172123	ENSG00000189306			ENSG00000160445	ENSG00000129514	ENSG00000138380	ENSG00000152192	ENSG00000170807	ENSG00000120659	ENSG00000196872	ENSG00000171014	ENSG00000167080		ENSG00000187624
	ENSG00000144331	ENSG00000006059	ENSG00000196118	ENSG00000068489	ENSG00000108406	ENSG00000127954		ENSG00000243414	ENSG00000197124	ENSG00000011260	ENSG00000183569			ENSG00000175283	ENSG00000176435	ENSG00000114948	ENSG00000136352	ENSG00000106299	ENSG00000133114	ENSG00000135951	ENSG00000181499	ENSG00000198740		ENSG00000171861
	ENSG00000101442	ENSG00000131738	ENSG00000099377	ENSG00000062716	ENSG00000134762	ENSG00000005981		ENSG00000152377	ENSG00000213988	ENSG00000136451	ENSG00000144677			ENSG00000148343	ENSG00000168282	ENSG00000118246	ENSG00000129514	ENSG00000106302	ENSG00000188342	ENSG00000170485	ENSG00000196248	ENSG00000136504		ENSG00000167693
	ENSG00000172967	ENSG00000131737	ENSG00000132612	ENSG00000108423	ENSG00000134755	ENSG00000004799		ENSG00000178913	ENSG00000256229	ENSG00000011143	ENSG00000144792			ENSG00000095321	ENSG00000198732	ENSG00000144460	ENSG00000139874	ENSG00000106304	ENSG00000180332	ENSG00000180251	ENSG00000198674	ENSG00000146872		ENSG00000197417
	ENSG00000215568	ENSG00000094796	ENSG00000141101	ENSG00000266173	ENSG00000134765	ENSG00000198839		ENSG00000124613	ENSG00000237440	ENSG00000062716	ENSG00000163812			ENSG00000165661	ENSG00000119599	ENSG00000078699	ENSG00000176435	ENSG00000106144	ENSG00000174032	ENSG00000115616	ENSG00000254737	ENSG00000161533		ENSG00000040531
	ENSG00000186575	ENSG00000171345	ENSG00000157322	ENSG00000108588	ENSG00000134769	ENSG00000071243		ENSG00000168131	ENSG00000188171	ENSG00000108423	ENSG00000075914			ENSG00000160360	ENSG00000119608	ENSG00000101347	ENSG00000165501	ENSG00000213214	ENSG00000134882	ENSG00000163166	ENSG00000236981	ENSG00000141385		ENSG00000257950
	ENSG00000176177	ENSG00000128422	ENSG00000102967	ENSG00000118276	ENSG00000134759	ENSG00000106144		ENSG00000124657	ENSG00000160229	ENSG00000108443	ENSG00000163818			ENSG00000187796	ENSG00000119689	ENSG00000118705	ENSG00000168282	ENSG00000172817	ENSG00000125245	ENSG00000152127	ENSG00000234560	ENSG00000134278		ENSG00000004660
	ENSG00000239900	ENSG00000141696	ENSG00000257017	ENSG00000134046	ENSG00000075643	ENSG00000213214		ENSG00000203872	ENSG00000243943	ENSG00000266173	ENSG00000173585			ENSG00000165688	ENSG00000198208	ENSG00000101442	ENSG00000165516	ENSG00000147573	ENSG00000169508	ENSG00000135999	ENSG00000182634	ENSG00000101624		ENSG00000108405
	ENSG00000132170	ENSG00000141698	ENSG00000261701	ENSG00000101546	ENSG00000078142	ENSG00000147573		ENSG00000164414	ENSG00000138050	ENSG00000108588	ENSG00000172215			ENSG00000148384	ENSG00000119703	ENSG00000101447	ENSG00000100626	ENSG00000147576	ENSG00000125246	ENSG00000168280	ENSG00000151704	ENSG00000141452		ENSG00000184619
	ENSG00000154743	ENSG00000173786	ENSG00000184517	ENSG00000178184	ENSG00000101751	ENSG00000147576		ENSG00000146267	ENSG00000242441	ENSG00000141429	ENSG00000173578			ENSG00000213213	ENSG00000063761	ENSG00000101452	ENSG00000175985	ENSG00000270024	ENSG00000102466	ENSG00000115159	ENSG00000043039	ENSG00000168234		ENSG00000188803
	ENSG00000075975	ENSG00000177469	ENSG00000183196	ENSG00000177599	ENSG00000196628	ENSG00000270024		ENSG00000132423	ENSG00000162994	ENSG00000134046	ENSG00000163823			ENSG00000196642	ENSG00000133943	ENSG00000176177	ENSG00000205683	ENSG00000104205	ENSG00000150401	ENSG00000136542	ENSG00000151715	ENSG00000152234		ENSG00000154957
	ENSG00000179152	ENSG00000108786	ENSG00000135702	ENSG00000171291	ENSG00000197044	ENSG00000104205		ENSG00000178033	ENSG00000115380	ENSG00000166845	ENSG00000121807			ENSG00000127191	ENSG00000140092	ENSG00000196419	ENSG00000119599	ENSG00000121005	ENSG00000176294	ENSG00000078098	ENSG00000183715	ENSG00000078043		ENSG00000125409
	ENSG00000178917	ENSG00000108788	ENSG00000205084	ENSG00000197054	ENSG00000184635	ENSG00000164893		ENSG00000164451	ENSG00000055813	ENSG00000177599	ENSG00000160791			ENSG00000159069	ENSG00000140090	ENSG00000132155	ENSG00000080815	ENSG00000147613	ENSG00000182652	ENSG00000115840	ENSG00000184574	ENSG00000141639		ENSG00000221926
	ENSG00000169981	ENSG00000184451	ENSG00000166848	ENSG00000267179	ENSG00000121289	ENSG00000085719		ENSG00000196376	ENSG00000115484	ENSG00000171291	ENSG00000121797			ENSG00000177239	ENSG00000131323	ENSG00000172995	ENSG00000119689	ENSG00000164893	ENSG00000176299	ENSG00000077232	ENSG00000111652	ENSG00000082212		ENSG00000187607
	ENSG00000196653	ENSG00000131482	ENSG00000205018	ENSG00000257591	ENSG00000105388	ENSG00000176571		ENSG00000152661	ENSG00000163219	ENSG00000198429	ENSG00000163827			ENSG00000176058	ENSG00000166126	ENSG00000196345	ENSG00000198208	ENSG00000085719	ENSG00000165762	ENSG00000151690	ENSG00000111664	ENSG00000176624		ENSG00000255104
	ENSG00000211456	ENSG00000266967	ENSG00000015413	ENSG00000188868	ENSG00000178295	ENSG00000104312		ENSG00000118507	ENSG00000169604	ENSG00000197054	ENSG00000206549			ENSG00000188566	ENSG00000179938	ENSG00000163810	ENSG00000119703	ENSG00000104312	ENSG00000176281	ENSG00000115419	ENSG00000121380	ENSG00000172175		ENSG00000011295
	ENSG00000114648	ENSG00000108828	ENSG00000185324	ENSG00000188227	ENSG00000138101	ENSG00000164823		ENSG00000118520	ENSG00000176204	ENSG00000267179	ENSG00000178055			ENSG00000198569	ENSG00000261247	ENSG00000023330	ENSG00000170345	ENSG00000164823	ENSG00000155249	ENSG00000115415	ENSG00000178878	ENSG00000101542		ENSG00000108684
	ENSG00000163376	ENSG00000161649	ENSG00000258839	ENSG00000138100	ENSG00000115207			ENSG00000112425	ENSG00000071073	ENSG00000257446	ENSG00000163832			ENSG00000188986	ENSG00000186399	ENSG00000114904	ENSG00000100601	ENSG00000174417	ENSG00000169488	ENSG00000115993	ENSG00000111716	ENSG00000141655		ENSG00000005882
	ENSG00000172340	ENSG00000181513	ENSG00000141030	ENSG00000176714	ENSG00000084734			ENSG00000146457	ENSG00000158435	ENSG00000132010	ENSG00000248487			ENSG00000165802	ENSG00000178115	ENSG00000163935	ENSG00000063761	ENSG00000164794	ENSG00000169484	ENSG00000182329	ENSG00000060982	ENSG00000105708		ENSG00000167100
	ENSG00000175105	ENSG00000186834	ENSG00000108591	ENSG00000198522	ENSG00000163798			ENSG00000120437	ENSG00000115607	ENSG00000196646	ENSG00000247596				ENSG00000261794	ENSG00000114480	ENSG00000119714	ENSG00000165092	ENSG00000176253	ENSG00000023228	ENSG00000152936	ENSG00000197782		ENSG00000154920
	ENSG00000170854	ENSG00000184361	ENSG00000091542	ENSG00000119760	ENSG00000214694			ENSG00000122643	ENSG00000135953	ENSG00000188868	ENSG00000164091				ENSG00000188549	ENSG00000154174	ENSG00000140092		ENSG00000176246	ENSG00000138376	ENSG00000111445	ENSG00000196263		ENSG00000136444
	ENSG00000154174	ENSG00000120088	ENSG00000177427	ENSG00000205111	ENSG00000011566			ENSG00000187258	ENSG00000153214	ENSG00000249709	ENSG00000010318				ENSG00000166133	ENSG00000144820	ENSG00000089902		ENSG00000176230	ENSG00000036257	ENSG00000111707	ENSG00000197016		ENSG00000108848
	ENSG00000170044	ENSG00000141194	ENSG00000171916	ENSG00000138050	ENSG00000162869			ENSG00000170419	ENSG00000115084	ENSG00000188033	ENSG00000016864				ENSG00000166173	ENSG00000163507	ENSG00000166126		ENSG00000184394	ENSG00000135931	ENSG00000111450	ENSG00000083844		ENSG00000173714
	ENSG00000114455	ENSG00000255713	ENSG00000108448	ENSG00000170802	ENSG00000243244			ENSG00000164647	ENSG00000169967	ENSG00000173875	ENSG00000248592				ENSG00000067225	ENSG00000181722	ENSG00000100664		ENSG00000196832	ENSG00000089048	ENSG00000102683	ENSG00000204524		ENSG00000141540
	ENSG00000153283	ENSG00000101546	ENSG00000141127	ENSG00000242441	ENSG00000138039			ENSG00000127989	ENSG00000115919	ENSG00000188227	ENSG00000213533				ENSG00000137817	ENSG00000184432	ENSG00000166664		ENSG00000176219	ENSG00000101251	ENSG00000180730	ENSG00000197714		ENSG00000170412
	ENSG00000144847	ENSG00000178184	ENSG00000170298	ENSG00000170340	ENSG00000170820			ENSG00000005421	ENSG00000075884	ENSG00000120784	ENSG00000172969				ENSG00000273025	ENSG00000152952	ENSG00000188549		ENSG00000176198	ENSG00000125864	ENSG00000102802	ENSG00000250741		ENSG00000109066
	ENSG00000163424	ENSG00000130733	ENSG00000167525	ENSG00000163217	ENSG00000085760			ENSG00000105852	ENSG00000121964	ENSG00000157851	ENSG00000114021				ENSG00000140488	ENSG00000114790	ENSG00000128928		ENSG00000100814	ENSG00000125812	ENSG00000175664	ENSG00000185013		ENSG00000183034
	ENSG00000114107	ENSG00000105520	ENSG00000109113	ENSG00000115641	ENSG00000138041			ENSG00000164603	ENSG00000121989	ENSG00000138100	ENSG00000163530				ENSG00000213614	ENSG00000174948	ENSG00000169105		ENSG00000092094	ENSG00000124207	ENSG00000118922	ENSG00000084754		ENSG00000109089
	ENSG00000169359	ENSG00000196361	ENSG00000132591	ENSG00000121989	ENSG00000138035			ENSG00000164604	ENSG00000182389	ENSG00000115241	ENSG00000121570				ENSG00000129038	ENSG00000196549	ENSG00000166133		ENSG00000100823	ENSG00000171189	ENSG00000088451	ENSG00000157856		ENSG00000070495
	ENSG00000169282	ENSG00000130159	ENSG00000167536	ENSG00000115947	ENSG00000170264			ENSG00000198074	ENSG00000115145	ENSG00000243943	ENSG00000181847				ENSG00000140459	ENSG00000163655	ENSG00000137834		ENSG00000198805	ENSG00000183579	ENSG00000125285	ENSG00000163811		ENSG00000092931
	ENSG00000163660	ENSG00000102575	ENSG00000179761	ENSG00000184898	ENSG00000198380			ENSG00000227471	ENSG00000123612	ENSG00000176714	ENSG00000114638				ENSG00000179361	ENSG00000163659	ENSG00000166949		ENSG00000100916	ENSG00000133424	ENSG00000125266	ENSG00000115295		ENSG00000087157
	ENSG00000109667	ENSG00000105669	ENSG00000176390	ENSG00000153250	ENSG00000144036			ENSG00000164743	ENSG00000115170	ENSG00000198522	ENSG00000181322				ENSG00000179335	ENSG00000197980	ENSG00000067221		ENSG00000151332	ENSG00000131374	ENSG00000139835	ENSG00000162949		ENSG00000108669
	ENSG00000183783	ENSG00000051128	ENSG00000172171	ENSG00000169507	ENSG00000005436			ENSG00000185053	ENSG00000115827	ENSG00000119760	ENSG00000206260				ENSG00000183496	ENSG00000085274	ENSG00000129009		ENSG00000198807	ENSG00000170266	ENSG00000169208	ENSG00000158089		ENSG00000141543
	ENSG00000163297	ENSG00000181035	ENSG00000184060	ENSG00000138433	ENSG00000135951			ENSG00000137547	ENSG00000077380	ENSG00000138050	ENSG00000175110				ENSG00000205281	ENSG00000163728	ENSG00000140459		ENSG00000183032	ENSG00000170248	ENSG00000255582	ENSG00000214711		ENSG00000185624
	ENSG00000152795	ENSG00000064489	ENSG00000181481	ENSG00000144306	ENSG00000175497			ENSG00000104381	ENSG00000115840	ENSG00000170802	ENSG00000184814				ENSG00000197978	ENSG00000114416	ENSG00000138629		ENSG00000168260	ENSG00000168036	ENSG00000221977	ENSG00000152689		ENSG00000187531
	ENSG00000138663	ENSG00000213999	ENSG00000198783	ENSG00000115935	ENSG00000163161			ENSG00000164751	ENSG00000115935	ENSG00000242441	ENSG00000233701				ENSG00000215749	ENSG00000151806	ENSG00000179361		ENSG00000125375	ENSG00000163788	ENSG00000100439	ENSG00000205221		ENSG00000198081
	ENSG00000163624	ENSG00000187664	ENSG00000092871	ENSG00000138435	ENSG00000169967			ENSG00000104325	ENSG00000138435	ENSG00000115484	ENSG00000171121				ENSG00000259243	ENSG00000184178	ENSG00000179151		ENSG00000100490	ENSG00000144730	ENSG00000255804	ENSG00000115808		ENSG00000168454
	ENSG00000138814	ENSG00000213996	ENSG00000185379	ENSG00000128656	ENSG00000163166			ENSG00000180694	ENSG00000128656	ENSG00000170340	ENSG00000145293				ENSG00000196648	ENSG00000018189	ENSG00000205281		ENSG00000131969	ENSG00000157500	ENSG00000092036	ENSG00000115841		ENSG00000141404
	ENSG00000169836	ENSG00000250067	ENSG00000073598	ENSG00000170144	ENSG00000082258			ENSG00000123119	ENSG00000115966	ENSG00000163217	ENSG00000145284				ENSG00000183655	ENSG00000138669	ENSG00000197978		ENSG00000139921	ENSG00000163681	ENSG00000215277	ENSG00000119787		ENSG00000154889
	ENSG00000145388	ENSG00000105717	ENSG00000164729	ENSG00000155729	ENSG00000135999			ENSG00000177459	ENSG00000115252	ENSG00000169604	ENSG00000163623				ENSG00000140519	ENSG00000168152	ENSG00000215749		ENSG00000187951	ENSG00000182504	ENSG00000235194	ENSG00000057935		ENSG00000183287
	ENSG00000173376	ENSG00000064547	ENSG00000108733	ENSG00000082153	ENSG00000115159			ENSG00000104361	ENSG00000196141	ENSG00000115604	ENSG00000163114				ENSG00000166819	ENSG00000189308	ENSG00000259243		ENSG00000186073	ENSG00000144802	ENSG00000258643	ENSG00000138075		ENSG00000187773
	ENSG00000186867	ENSG00000181896	ENSG00000131482	ENSG00000196290	ENSG00000078098			ENSG00000174429	ENSG00000013441	ENSG00000115641	ENSG00000172062				ENSG00000182054	ENSG00000145332	ENSG00000196648		ENSG00000128944	ENSG00000114423	ENSG00000100836	ENSG00000143921		ENSG00000133313
	ENSG00000123737	ENSG00000213965	ENSG00000266967	ENSG00000163596	ENSG00000077380			ENSG00000174417	ENSG00000115942	ENSG00000121989	ENSG00000212122				ENSG00000196391	ENSG00000152583	ENSG00000140519		ENSG00000128951	ENSG00000114439	ENSG00000129460	ENSG00000138079		ENSG00000150656
	ENSG00000145386	ENSG00000245848	ENSG00000108828	ENSG00000138442	ENSG00000115840			ENSG00000135046	ENSG00000155744	ENSG00000115947	ENSG00000131435				ENSG00000171490	ENSG00000163110	ENSG00000166819		ENSG00000157470	ENSG00000163611	ENSG00000100867	ENSG00000138078		ENSG00000126934
	ENSG00000164073	ENSG00000086548	ENSG00000161649	ENSG00000183671	ENSG00000163328				ENSG00000003402	ENSG00000182389	ENSG00000125347				ENSG00000169347	ENSG00000153064	ENSG00000188095		ENSG00000171956	ENSG00000072858	ENSG00000157326	ENSG00000115998		ENSG00000060566
	ENSG00000164074	ENSG00000142025	ENSG00000181513	ENSG00000144410	ENSG00000077232				ENSG00000182329	ENSG00000115145	ENSG00000171604				ENSG00000169340	ENSG00000236699	ENSG00000250021		ENSG00000182718	ENSG00000163617	ENSG00000259371	ENSG00000075340		ENSG00000105255
	ENSG00000059691	ENSG00000160570	ENSG00000186834	ENSG00000115361	ENSG00000182329				ENSG00000055044	ENSG00000153250	ENSG00000185129				ENSG00000103365	ENSG00000138780	ENSG00000182054		ENSG00000103591	ENSG00000163833	ENSG00000213928	ENSG00000135622		ENSG00000178078
	ENSG00000171522	ENSG00000188368	ENSG00000184361	ENSG00000115365	ENSG00000138380				ENSG00000138439	ENSG00000115290	ENSG00000176087				ENSG00000103356	ENSG00000168743	ENSG00000183208		ENSG00000258484	ENSG00000163406	ENSG00000139908	ENSG00000115665		ENSG00000008382
	ENSG00000132356	ENSG00000160013	ENSG00000120088	ENSG00000101079	ENSG00000114948				ENSG00000163596	ENSG00000169507	ENSG00000170458				ENSG00000103353	ENSG00000145348	ENSG00000196391		ENSG00000137819	ENSG00000163848	ENSG00000157379	ENSG00000152127		ENSG00000214456
	ENSG00000083720	ENSG00000142230	ENSG00000108384	ENSG00000149636	ENSG00000118246				ENSG00000232125	ENSG00000138433	ENSG00000120314				ENSG00000166851	ENSG00000138801	ENSG00000171490		ENSG00000167139	ENSG00000197763	ENSG00000213903	ENSG00000144278		ENSG00000105355
	ENSG00000164197	ENSG00000197405	ENSG00000068489	ENSG00000154719	ENSG00000089048				ENSG00000138400	ENSG00000144306	ENSG00000256453				ENSG00000188603	ENSG00000138653	ENSG00000234719		ENSG00000136379	ENSG00000017260	ENSG00000100445	ENSG00000163072		ENSG00000031823
	ENSG00000153015	ENSG00000134830	ENSG00000108423	ENSG00000172967	ENSG00000101251				ENSG00000144407	ENSG00000115935	ENSG00000120329				ENSG00000255524	ENSG00000138738	ENSG00000169347		ENSG00000156206	ENSG00000034533	ENSG00000151413	ENSG00000239474		ENSG00000130544
	ENSG00000113595	ENSG00000118162	ENSG00000141526	ENSG00000239900	ENSG00000101347				ENSG00000030419	ENSG00000138435	ENSG00000178913				ENSG00000178952	ENSG00000138686	ENSG00000175311		ENSG00000166821	ENSG00000240303	ENSG00000129518	ENSG00000138398		ENSG00000198723
	ENSG00000113597	ENSG00000138030	ENSG00000141551	ENSG00000179152	ENSG00000118705				ENSG00000171951	ENSG00000128656	ENSG00000170271				ENSG00000177548	ENSG00000145375	ENSG00000183921		ENSG00000182768	ENSG00000182923	ENSG00000125378	ENSG00000213160		ENSG00000090674
	ENSG00000131844	ENSG00000138028	ENSG00000181396	ENSG00000010318	ENSG00000101447				ENSG00000172296	ENSG00000155729	ENSG00000155508				ENSG00000177455	ENSG00000164070	ENSG00000140743		ENSG00000162086	ENSG00000154928	ENSG00000100532	ENSG00000198586		ENSG00000090659
	ENSG00000172795	ENSG00000143994	ENSG00000141580	ENSG00000016864	ENSG00000101452				ENSG00000101230	ENSG00000082153	ENSG00000145850				ENSG00000169682	ENSG00000077684	ENSG00000103356		ENSG00000182831	ENSG00000158258	ENSG00000165588	ENSG00000091436		ENSG00000104938
	ENSG00000164221	ENSG00000138073	ENSG00000101546	ENSG00000172340	ENSG00000101104				ENSG00000101347	ENSG00000013441	ENSG00000135077				ENSG00000258150	ENSG00000151466	ENSG00000103353		ENSG00000103381	ENSG00000155903	ENSG00000139977	ENSG00000172845		ENSG00000104980
	ENSG00000197208	ENSG00000186143	ENSG00000178184	ENSG00000144744	ENSG00000132801				ENSG00000118705	ENSG00000115942	ENSG00000124613				ENSG00000140807	ENSG00000109686	ENSG00000196796		ENSG00000180269	ENSG00000169064	ENSG00000100557	ENSG00000188452		ENSG00000090661
	ENSG00000152377	ENSG00000138100	ENSG00000130733	ENSG00000170854	ENSG00000182944				ENSG00000132824	ENSG00000155744	ENSG00000124657				ENSG00000196436	ENSG00000120251	ENSG00000258150		ENSG00000188215	ENSG00000174776	ENSG00000152315	ENSG00000151690		ENSG00000167772
	ENSG00000146021	ENSG00000184261	ENSG00000105520	ENSG00000114354	ENSG00000100296				ENSG00000101109	ENSG00000055044	ENSG00000137193				ENSG00000140839	ENSG00000168843	ENSG00000197471		ENSG00000103316	ENSG00000173905	ENSG00000140067	ENSG00000115419		ENSG00000167785
	ENSG00000113141	ENSG00000144040	ENSG00000196361	ENSG00000170044	ENSG00000131374				ENSG00000124233	ENSG00000163596	ENSG00000013392				ENSG00000168404	ENSG00000109586	ENSG00000167371		ENSG00000197006	ENSG00000168826	ENSG00000170099	ENSG00000115415		ENSG00000089335
	ENSG00000170445	ENSG00000135632	ENSG00000130159	ENSG00000114455	ENSG00000170266				ENSG00000124157	ENSG00000138442	ENSG00000130368				ENSG00000070444	ENSG00000145526	ENSG00000174939		ENSG00000155714	ENSG00000145216	ENSG00000168398	ENSG00000138378		ENSG00000153896
	ENSG00000112855	ENSG00000115526	ENSG00000198551	ENSG00000144847	ENSG00000173705				ENSG00000124160	ENSG00000232125	ENSG00000077800				ENSG00000127804	ENSG00000113494	ENSG00000140807		ENSG00000122254	ENSG00000072201	ENSG00000100739	ENSG00000082126		ENSG00000105707
	ENSG00000145864	ENSG00000115652	ENSG00000102575	ENSG00000121578	ENSG00000170248				ENSG00000124214	ENSG00000138400	ENSG00000160917				ENSG00000108753	ENSG00000112964	ENSG00000051108		ENSG00000205629	ENSG00000185477	ENSG00000100749	ENSG00000023228		ENSG00000153902
	ENSG00000145863	ENSG00000144152	ENSG00000177599	ENSG00000114520	ENSG00000172995				ENSG00000166351	ENSG00000115361	ENSG00000244623				ENSG00000185128	ENSG00000113448	ENSG00000196436		ENSG00000261740	ENSG00000183423	ENSG00000185115	ENSG00000144451		ENSG00000161249
	ENSG00000168216	ENSG00000184492	ENSG00000197054	ENSG00000114544	ENSG00000023330				ENSG00000183765	ENSG00000115365	ENSG00000176402				ENSG00000197681	ENSG00000113593	ENSG00000140839		ENSG00000166152	ENSG00000164116	ENSG00000169926	ENSG00000138376		ENSG00000024422
	ENSG00000164430	ENSG00000072163	ENSG00000267179	ENSG00000175110	ENSG00000114904				ENSG00000182944	ENSG00000101079	ENSG00000160862				ENSG00000174093	ENSG00000164292	ENSG00000168404		ENSG00000103035	ENSG00000171509	ENSG00000169857	ENSG00000116120		ENSG00000105373
	ENSG00000119899	ENSG00000144230	ENSG00000257591	ENSG00000169282	ENSG00000163935				ENSG00000173705	ENSG00000101445	ENSG00000168090				ENSG00000174111	ENSG00000118985	ENSG00000127804		ENSG00000187456	ENSG00000154162	ENSG00000134152	ENSG00000123983		ENSG00000178928
	ENSG00000146242	ENSG00000144233	ENSG00000123154	ENSG00000171757	ENSG00000113812				ENSG00000153560	ENSG00000172967	ENSG00000213413				ENSG00000212657	ENSG00000175426	ENSG00000007168		ENSG00000159210	ENSG00000164256	ENSG00000255529	ENSG00000036257		ENSG00000105499
	ENSG00000013375	ENSG00000136720	ENSG00000095059	ENSG00000187033	ENSG00000144820				ENSG00000160746	ENSG00000215568	ENSG00000121716				ENSG00000131737	ENSG00000153113	ENSG00000040633		ENSG00000121073	ENSG00000040731	ENSG00000075131	ENSG00000135931		ENSG00000178150
	ENSG00000112837	ENSG00000173302	ENSG00000198356	ENSG00000008952	ENSG00000182504				ENSG00000163938	ENSG00000239900	ENSG00000085514				ENSG00000108417	ENSG00000164398	ENSG00000181856		ENSG00000196704	ENSG00000113100	ENSG00000169032	ENSG00000221944		ENSG00000105483
	ENSG00000146267	ENSG00000163040	ENSG00000105612	ENSG00000109684	ENSG00000144802				ENSG00000162290	ENSG00000132170	ENSG00000160993				ENSG00000171360	ENSG00000158458	ENSG00000261915		ENSG00000128789	ENSG00000150712	ENSG00000128973	ENSG00000132321		ENSG00000161558
	ENSG00000135521	ENSG00000115844	ENSG00000105610	ENSG00000183783	ENSG00000144909				ENSG00000113812	ENSG00000154743	ENSG00000168255				ENSG00000108759	ENSG00000081818	ENSG00000184560		ENSG00000134490	ENSG00000039560	ENSG00000259494	ENSG00000125851		ENSG00000105447
	ENSG00000118495	ENSG00000132671	ENSG00000213965	ENSG00000185873	ENSG00000197763				ENSG00000163947	ENSG00000075975	ENSG00000270249				ENSG00000197079	ENSG00000196963	ENSG00000170175		ENSG00000154065	ENSG00000164187	ENSG00000181026	ENSG00000125864		ENSG00000182324
	ENSG00000120437	ENSG00000101474	ENSG00000188227	ENSG00000087128	ENSG00000172765				ENSG00000163378	ENSG00000179152	ENSG00000205236				ENSG00000126337	ENSG00000113263	ENSG00000161960		ENSG00000154611	ENSG00000152670	ENSG00000140522	ENSG00000198900		ENSG00000105523
	ENSG00000120438	ENSG00000197183	ENSG00000196381	ENSG00000145309	ENSG00000034533				ENSG00000144744	ENSG00000178917	ENSG00000267368				ENSG00000171401	ENSG00000096654	ENSG00000129214		ENSG00000152229	ENSG00000164509	ENSG00000166965	ENSG00000159259		ENSG00000142233
	ENSG00000112499	ENSG00000215529	ENSG00000011332	ENSG00000171195	ENSG00000114670				ENSG00000163380	ENSG00000169981	ENSG00000128519				ENSG00000171346	ENSG00000137200	ENSG00000141510		ENSG00000152240	ENSG00000134352	ENSG00000183060	ENSG00000185666		ENSG00000105552
	ENSG00000146477	ENSG00000167098	ENSG00000167645	ENSG00000178522	ENSG00000184432				ENSG00000187098	ENSG00000196653	ENSG00000234224				ENSG00000171403	ENSG00000183826	ENSG00000141499		ENSG00000167220	ENSG00000145632	ENSG00000154227	ENSG00000133424		ENSG00000104804
	ENSG00000185177	ENSG00000149636	ENSG00000099337	ENSG00000132467	ENSG00000155903				ENSG00000144815	ENSG00000163938	ENSG00000164743				ENSG00000186847	ENSG00000080007	ENSG00000170049		ENSG00000154839	ENSG00000068796	ENSG00000183475	ENSG00000100281		ENSG00000104805
	ENSG00000182111	ENSG00000124120	ENSG00000099341	ENSG00000132463	ENSG00000152952				ENSG00000170017	ENSG00000163947	ENSG00000137547				ENSG00000186832	ENSG00000135297	ENSG00000224226		ENSG00000134042	ENSG00000145675	ENSG00000205937	ENSG00000100129		ENSG00000183207
	ENSG00000157214	ENSG00000196839	ENSG00000188766	ENSG00000152785	ENSG00000114790				ENSG00000129071	ENSG00000172340	ENSG00000104442				ENSG00000128422	ENSG00000112706	ENSG00000234972		ENSG00000141642	ENSG00000083312	ENSG00000118894	ENSG00000100201		ENSG00000104852
	ENSG00000001630	ENSG00000124249	ENSG00000130244	ENSG00000138670	ENSG00000174948				ENSG00000172765	ENSG00000163378	ENSG00000177459				ENSG00000141696	ENSG00000112234	ENSG00000242384		ENSG00000119537	ENSG00000157107	ENSG00000067365	ENSG00000184949		ENSG00000074219
	ENSG00000221909	ENSG00000025772	ENSG00000086548	ENSG00000138668	ENSG00000196549				ENSG00000114670	ENSG00000144744	ENSG00000164972				ENSG00000141756	ENSG00000132424	ENSG00000161583		ENSG00000167635	ENSG00000113296	ENSG00000006116	ENSG00000157014		ENSG00000161609
	ENSG00000197343	ENSG00000101457	ENSG00000142025	ENSG00000152795	ENSG00000169064				ENSG00000196353	ENSG00000163380	ENSG00000122756				ENSG00000161594	ENSG00000123552	ENSG00000184886		ENSG00000161243	ENSG00000131437	ENSG00000166971	ENSG00000272410		ENSG00000261949
	ENSG00000106258	ENSG00000124104	ENSG00000160570	ENSG00000138663	ENSG00000163728				ENSG00000175066	ENSG00000187098	ENSG00000213930				ENSG00000168259	ENSG00000112246	ENSG00000161381		ENSG00000186567	ENSG00000170606	ENSG00000006210	ENSG00000132164		ENSG00000104888
	ENSG00000160870	ENSG00000101473	ENSG00000188368	ENSG00000163624	ENSG00000114416				ENSG00000250588	ENSG00000170854	ENSG00000258728				ENSG00000187595	ENSG00000085377	ENSG00000141750		ENSG00000178201	ENSG00000069018	ENSG00000005194	ENSG00000197548		ENSG00000231274
	ENSG00000160868	ENSG00000080189	ENSG00000138028	ENSG00000109339	ENSG00000151806				ENSG00000085274	ENSG00000114354	ENSG00000137142				ENSG00000167925	ENSG00000172673	ENSG00000108306		ENSG00000240857	ENSG00000176049	ENSG00000088682	ENSG00000182568		ENSG00000179943
	ENSG00000021461	ENSG00000100219	ENSG00000143994	ENSG00000145283	ENSG00000184178				ENSG00000171757	ENSG00000170044					ENSG00000068120	ENSG00000154269	ENSG00000171532		ENSG00000163806	ENSG00000145860	ENSG00000102978	ENSG00000183977		ENSG00000063244
	ENSG00000146833	ENSG00000186998	ENSG00000138073	ENSG00000170502	ENSG00000083896				ENSG00000188306	ENSG00000114455					ENSG00000141699	ENSG00000112419	ENSG00000131748		ENSG00000152133	ENSG00000112685	ENSG00000174990	ENSG00000129810		ENSG00000197213
	ENSG00000106261	ENSG00000100263	ENSG00000186143	ENSG00000152592	ENSG00000018189				ENSG00000114248	ENSG00000144847					ENSG00000131462	ENSG00000118496	ENSG00000141738		ENSG00000138068	ENSG00000010017	ENSG00000183024	ENSG00000174738		ENSG00000204532
	ENSG00000006652	ENSG00000128250	ENSG00000138100	ENSG00000163114	ENSG00000138669				ENSG00000163558	ENSG00000163424					ENSG00000037042	ENSG00000050344	ENSG00000187242		ENSG00000115828	ENSG00000250264	ENSG00000172150	ENSG00000151092		ENSG00000131848
	ENSG00000081800	ENSG00000100227	ENSG00000176714	ENSG00000169836	ENSG00000168152				ENSG00000114416	ENSG00000114520					ENSG00000126581	ENSG00000122642	ENSG00000196859		ENSG00000163171	ENSG00000204267	ENSG00000172146	ENSG00000163527		ENSG00000267908
	ENSG00000146809	ENSG00000100243	ENSG00000119888	ENSG00000138777	ENSG00000189308				ENSG00000188848	ENSG00000114544					ENSG00000159217	ENSG00000122507	ENSG00000212657		ENSG00000143891	ENSG00000164393	ENSG00000221882	ENSG00000144645		ENSG00000018869
	ENSG00000170807	ENSG00000128274	ENSG00000184261	ENSG00000138785	ENSG00000145332				ENSG00000197888	ENSG00000169359					ENSG00000167080	ENSG00000164619	ENSG00000006059		ENSG00000138036	ENSG00000153294	ENSG00000180090	ENSG00000197385		ENSG00000198440
	ENSG00000106299	ENSG00000100271	ENSG00000170340	ENSG00000164023	ENSG00000152583				ENSG00000196620	ENSG00000169282					ENSG00000121104	ENSG00000240720	ENSG00000131738		ENSG00000143919	ENSG00000244694	ENSG00000180016	ENSG00000182973		ENSG00000032389
	ENSG00000106302	ENSG00000100294	ENSG00000115641	ENSG00000138796	ENSG00000184305				ENSG00000109181	ENSG00000163660					ENSG00000121075	ENSG00000001631	ENSG00000131737		ENSG00000114956	ENSG00000185760	ENSG00000159961	ENSG00000163673		ENSG00000176887
	ENSG00000106304	ENSG00000186732	ENSG00000071051	ENSG00000050730	ENSG00000163110				ENSG00000135220	ENSG00000250588					ENSG00000170190	ENSG00000127995	ENSG00000094796		ENSG00000065911	ENSG00000164418	ENSG00000127780	ENSG00000144671		ENSG00000134326
	ENSG00000185728	ENSG00000188511	ENSG00000115652	ENSG00000186867	ENSG00000236699				ENSG00000171234	ENSG00000171757					ENSG00000182173	ENSG00000161040	ENSG00000108417		ENSG00000196228	ENSG00000118690	ENSG00000141255	ENSG00000144730		ENSG00000143797
	ENSG00000172817	ENSG00000164086	ENSG00000125618	ENSG00000123737	ENSG00000138780				ENSG00000018189	ENSG00000188306					ENSG00000132481	ENSG00000105821	ENSG00000171360		ENSG00000198203	ENSG00000112365	ENSG00000108381	ENSG00000157500		ENSG00000115750
	ENSG00000121005	ENSG00000164087	ENSG00000183840	ENSG00000145386	ENSG00000145348				ENSG00000132463	ENSG00000114248					ENSG00000141569	ENSG00000128573	ENSG00000108759		ENSG00000172318	ENSG00000112367	ENSG00000040531	ENSG00000239388		ENSG00000172059
	ENSG00000164749	ENSG00000247596	ENSG00000184898	ENSG00000164074	ENSG00000138801				ENSG00000138750	ENSG00000187033					ENSG00000134508	ENSG00000170775	ENSG00000197079		ENSG00000152254	ENSG00000111912	ENSG00000178999	ENSG00000174840		ENSG00000171848
	ENSG00000156103	ENSG00000164091	ENSG00000082153	ENSG00000145431	ENSG00000138738				ENSG00000138760	ENSG00000008952					ENSG00000101489	ENSG00000128513	ENSG00000126337		ENSG00000128654	ENSG00000198945	ENSG00000166579	ENSG00000174839		ENSG00000115758
	ENSG00000104375	ENSG00000010318	ENSG00000183671	ENSG00000109738	ENSG00000109686				ENSG00000152785	ENSG00000109667					ENSG00000266996	ENSG00000128578	ENSG00000171401		ENSG00000162992	ENSG00000236761	ENSG00000161973	ENSG00000163681		ENSG00000143882
	ENSG00000120526	ENSG00000248592	ENSG00000101474	ENSG00000196104	ENSG00000120251				ENSG00000138670	ENSG00000109684					ENSG00000234298	ENSG00000157168	ENSG00000171346		ENSG00000180871	ENSG00000197594	ENSG00000065559	ENSG00000114573		ENSG00000143870
	ENSG00000164794	ENSG00000163884	ENSG00000101079	ENSG00000113492	ENSG00000171509				ENSG00000109339	ENSG00000188848					ENSG00000183791	ENSG00000156103	ENSG00000171345		ENSG00000163466	ENSG00000112339	ENSG00000175106	ENSG00000178075		ENSG00000169006
	ENSG00000198876	ENSG00000180767	ENSG00000149636	ENSG00000168685	ENSG00000171503				ENSG00000145332	ENSG00000183783					ENSG00000101670	ENSG00000079102	ENSG00000186847		ENSG00000144580	ENSG00000118513	ENSG00000170425	ENSG00000163833		ENSG00000134323
	ENSG00000165006	ENSG00000114656	ENSG00000124120	ENSG00000151876	ENSG00000168843				ENSG00000152583	ENSG00000185873					ENSG00000141639	ENSG00000182197	ENSG00000186832		ENSG00000124003	ENSG00000130023	ENSG00000108829	ENSG00000173226		ENSG00000132031
	ENSG00000165092	ENSG00000261796	ENSG00000196839	ENSG00000250722	ENSG00000145526				ENSG00000152592	ENSG00000087128					ENSG00000141655	ENSG00000122729	ENSG00000128422		ENSG00000144468	ENSG00000112584	ENSG00000154945	ENSG00000163406		ENSG00000152672
	ENSG00000119402	ENSG00000240682	ENSG00000124249	ENSG00000153015	ENSG00000154162				ENSG00000152595	ENSG00000197888					ENSG00000142453	ENSG00000107282	ENSG00000141696		ENSG00000115474	ENSG00000122512	ENSG00000141232	ENSG00000082781		ENSG00000116039
	ENSG00000095261	ENSG00000163914	ENSG00000101457	ENSG00000113597	ENSG00000113100				ENSG00000163110	ENSG00000196620					ENSG00000105671	ENSG00000165072	ENSG00000064300		ENSG00000125850	ENSG00000164631	ENSG00000166260	ENSG00000221955		ENSG00000144031
		ENSG00000178804	ENSG00000124104	ENSG00000134057	ENSG00000113494				ENSG00000138696	ENSG00000109181					ENSG00000105676	ENSG00000106829	ENSG00000121104		ENSG00000125871	ENSG00000106546	ENSG00000108924	ENSG00000163848		ENSG00000186854
		ENSG00000169860	ENSG00000101473	ENSG00000134058	ENSG00000112964				ENSG00000138698	ENSG00000135220					ENSG00000064545	ENSG00000165105	ENSG00000180891		ENSG00000132664	ENSG00000071189	ENSG00000091583	ENSG00000240303		ENSG00000152284
		ENSG00000184378	ENSG00000080189	ENSG00000183323	ENSG00000178996				ENSG00000138785	ENSG00000171234					ENSG00000105705	ENSG00000165025	ENSG00000121075		ENSG00000101134	ENSG00000070882	ENSG00000075429	ENSG00000144868		ENSG00000152291
		ENSG00000181449	ENSG00000069998	ENSG00000183474	ENSG00000068796				ENSG00000138780	ENSG00000145309					ENSG00000129933	ENSG00000106823	ENSG00000087995		ENSG00000154639	ENSG00000106052	ENSG00000075461	ENSG00000182923		ENSG00000168906
		ENSG00000109705	ENSG00000100219	ENSG00000145736	ENSG00000186105				ENSG00000168743	ENSG00000178522					ENSG00000167491	ENSG00000127081	ENSG00000170190		ENSG00000154640	ENSG00000173852	ENSG00000161542	ENSG00000120756		ENSG00000168883
		ENSG00000172238	ENSG00000186998	ENSG00000113391	ENSG00000145675				ENSG00000138801	ENSG00000132467					ENSG00000181896	ENSG00000158079	ENSG00000182173		ENSG00000154721	ENSG00000078053	ENSG00000070731	ENSG00000144935		ENSG00000115112
		ENSG00000163114	ENSG00000100263	ENSG00000153347	ENSG00000152942				ENSG00000155016	ENSG00000132463					ENSG00000124299	ENSG00000136869	ENSG00000108479		ENSG00000100030	ENSG00000006715	ENSG00000176890	ENSG00000181804		ENSG00000168497
		ENSG00000164056	ENSG00000128250	ENSG00000174136	ENSG00000118985				ENSG00000164089	ENSG00000152785					ENSG00000104824	ENSG00000136935	ENSG00000141569		ENSG00000100206	ENSG00000132436	ENSG00000154889	ENSG00000174776		ENSG00000115649
		ENSG00000188818	ENSG00000239282	ENSG00000212643	ENSG00000175426				ENSG00000145349	ENSG00000138670					ENSG00000187994	ENSG00000173611	ENSG00000204316		ENSG00000125037	ENSG00000075223	ENSG00000171885	ENSG00000173905		ENSG00000144567
		ENSG00000206077	ENSG00000099999	ENSG00000172795	ENSG00000153113				ENSG00000180801	ENSG00000152795					ENSG00000104835		ENSG00000176014		ENSG00000157020	ENSG00000198742	ENSG00000183287	ENSG00000136603		ENSG00000127824
		ENSG00000071539	ENSG00000100003	ENSG00000155324	ENSG00000113396				ENSG00000164163	ENSG00000138663					ENSG00000269547		ENSG00000085415		ENSG00000144560	ENSG00000170615	ENSG00000166603	ENSG00000013293		ENSG00000123992
		ENSG00000134363	ENSG00000249590	ENSG00000164902	ENSG00000069018				ENSG00000170365	ENSG00000163624					ENSG00000183760		ENSG00000154040		ENSG00000206562	ENSG00000135250	ENSG00000150637	ENSG00000177694		ENSG00000175084
		ENSG00000234602	ENSG00000100012	ENSG00000113108	ENSG00000158458				ENSG00000164114	ENSG00000109339					ENSG00000130669		ENSG00000101489		ENSG00000144597	ENSG00000064419	ENSG00000180011	ENSG00000172578		ENSG00000144591
		ENSG00000152669	ENSG00000133488	ENSG00000170445	ENSG00000155511				ENSG00000061918	ENSG00000152592					ENSG00000006712		ENSG00000141469		ENSG00000154814	ENSG00000157764	ENSG00000156413	ENSG00000114796		ENSG00000130561
		ENSG00000175745	ENSG00000214491	ENSG00000112855	ENSG00000010017				ENSG00000256394	ENSG00000152595					ENSG00000105197		ENSG00000152234		ENSG00000092345	ENSG00000171115	ENSG00000171124	ENSG00000113790		ENSG00000241635
		ENSG00000178015	ENSG00000128242	ENSG00000178913	ENSG00000250264				ENSG00000109738	ENSG00000138696					ENSG00000090932		ENSG00000101638		ENSG00000152642	ENSG00000189233	ENSG00000263264	ENSG00000073282		ENSG00000242515
		ENSG00000205089	ENSG00000100351	ENSG00000145850	ENSG00000204267				ENSG00000164125	ENSG00000163114					ENSG00000105204		ENSG00000167216		ENSG00000183813	ENSG00000156687	ENSG00000104921	ENSG00000090530		ENSG00000241119
		ENSG00000145832	ENSG00000100167	ENSG00000113249	ENSG00000137200				ENSG00000171503	ENSG00000138814					ENSG00000105221		ENSG00000101670		ENSG00000157036	ENSG00000085788	ENSG00000090659	ENSG00000114331		ENSG00000244122
		ENSG00000113140	ENSG00000198951	ENSG00000172548	ENSG00000183826				ENSG00000174473	ENSG00000169836					ENSG00000105223		ENSG00000105671		ENSG00000093183	ENSG00000147526	ENSG00000104938	ENSG00000072274		ENSG00000167165
		ENSG00000145990	ENSG00000183569	ENSG00000145863	ENSG00000244694				ENSG00000183580	ENSG00000138785					ENSG00000160396		ENSG00000105676		ENSG00000144741	ENSG00000168615	ENSG00000066044	ENSG00000186777		ENSG00000240224
		ENSG00000204315	ENSG00000100227	ENSG00000022355	ENSG00000186231				ENSG00000168724	ENSG00000155016					ENSG00000069399		ENSG00000064545		ENSG00000185565	ENSG00000197140	ENSG00000090661	ENSG00000214367		ENSG00000244474
		ENSG00000204314	ENSG00000164086	ENSG00000113327	ENSG00000164418				ENSG00000113492	ENSG00000138796					ENSG00000142273		ENSG00000064489		ENSG00000186103	ENSG00000198363	ENSG00000181733	ENSG00000087274		ENSG00000243135
		ENSG00000221988	ENSG00000164087	ENSG00000124613	ENSG00000085382				ENSG00000113494	ENSG00000145349					ENSG00000187244		ENSG00000213999		ENSG00000145088	ENSG00000164953	ENSG00000167785	ENSG00000163982		ENSG00000242366
		ENSG00000258388	ENSG00000247596	ENSG00000168131	ENSG00000085377				ENSG00000168685	ENSG00000173376					ENSG00000130202		ENSG00000187664		ENSG00000114013	ENSG00000079112	ENSG00000170929	ENSG00000168826		ENSG00000132330
		ENSG00000204305	ENSG00000164088	ENSG00000065491	ENSG00000172673				ENSG00000145626	ENSG00000186867					ENSG00000104856		ENSG00000213996		ENSG00000114120	ENSG00000197275	ENSG00000170923	ENSG00000118564		ENSG00000130414
		ENSG00000204304	ENSG00000164091	ENSG00000112130	ENSG00000154269				ENSG00000112964	ENSG00000123737					ENSG00000170684		ENSG00000181896		ENSG00000175093	ENSG00000104413	ENSG00000161807	ENSG00000237765		ENSG00000125834
		ENSG00000156711	ENSG00000010318	ENSG00000156508	ENSG00000236761				ENSG00000178996	ENSG00000145386					ENSG00000104892		ENSG00000105679		ENSG00000181788	ENSG00000156162	ENSG00000170920	ENSG00000109819		ENSG00000132635
		ENSG00000010030	ENSG00000016864	ENSG00000119899	ENSG00000079931				ENSG00000164287	ENSG00000164073					ENSG00000117877		ENSG00000126254		ENSG00000214237	ENSG00000164941	ENSG00000188000	ENSG00000197057		ENSG00000088826
		ENSG00000137409	ENSG00000248592	ENSG00000269964	ENSG00000112339				ENSG00000186105	ENSG00000164074					ENSG00000125744		ENSG00000011590		ENSG00000174946	ENSG00000132561	ENSG00000174667	ENSG00000169299		ENSG00000171873
		ENSG00000135587	ENSG00000181847	ENSG00000146242	ENSG00000118513				ENSG00000183323	ENSG00000059691					ENSG00000197380		ENSG00000167595		ENSG00000174944	ENSG00000164930	ENSG00000237521	ENSG00000174123		ENSG00000125845
		ENSG00000146360	ENSG00000121578	ENSG00000118420	ENSG00000122335				ENSG00000152942	ENSG00000109738					ENSG00000181027		ENSG00000250799		ENSG00000187068	ENSG00000172167	ENSG00000270011	ENSG00000174125		ENSG00000149346
		ENSG00000180658	ENSG00000163884	ENSG00000112276	ENSG00000122512				ENSG00000152939	ENSG00000196104					ENSG00000105281		ENSG00000167604		ENSG00000122068	ENSG00000132294	ENSG00000197961	ENSG00000174130		ENSG00000132640
		ENSG00000118523	ENSG00000180767	ENSG00000135577	ENSG00000086232				ENSG00000197822	ENSG00000113492					ENSG00000130751		ENSG00000181392		ENSG00000163950	ENSG00000099219	ENSG00000127452	ENSG00000197712		ENSG00000149635
		ENSG00000135569	ENSG00000114656	ENSG00000034693	ENSG00000164631				ENSG00000164176	ENSG00000168685					ENSG00000105321		ENSG00000105270		ENSG00000168818	ENSG00000137055	ENSG00000179262	ENSG00000109790		ENSG00000197496
		ENSG00000106305	ENSG00000261796	ENSG00000001036	ENSG00000050344				ENSG00000081189	ENSG00000145626					ENSG00000105419		ENSG00000196357		ENSG00000163145	ENSG00000135040	ENSG00000104957	ENSG00000072201		ENSG00000064655
		ENSG00000157999	ENSG00000183624	ENSG00000136243	ENSG00000106052				ENSG00000164291	ENSG00000083720					ENSG00000118162		ENSG00000142065		ENSG00000109743	ENSG00000169071	ENSG00000037757	ENSG00000163631		ENSG00000196396
		ENSG00000008256	ENSG00000163914	ENSG00000122566	ENSG00000075223				ENSG00000164292	ENSG00000153015					ENSG00000197951		ENSG00000068903		ENSG00000004468	ENSG00000148120	ENSG00000072062	ENSG00000081051		ENSG00000124217
		ENSG00000136247	ENSG00000178804	ENSG00000005020	ENSG00000127995				ENSG00000118985	ENSG00000113595					ENSG00000127903		ENSG00000104835		ENSG00000163138	ENSG00000182150	ENSG00000123159	ENSG00000079557		ENSG00000026559
		ENSG00000229937	ENSG00000175110	ENSG00000187258	ENSG00000078487				ENSG00000058729	ENSG00000113597					ENSG00000141946		ENSG00000183760		ENSG00000109787	ENSG00000081386	ENSG00000132002	ENSG00000138767		ENSG00000019186
		ENSG00000105991	ENSG00000184378	ENSG00000164543	ENSG00000161040				ENSG00000174136	ENSG00000134057					ENSG00000083844		ENSG00000006712		ENSG00000121895	ENSG00000196597	ENSG00000099797	ENSG00000138639		ENSG00000087586
		ENSG00000105996	ENSG00000187033	ENSG00000157214	ENSG00000105821				ENSG00000080709	ENSG00000183323					ENSG00000204524		ENSG00000105197		ENSG00000109133	ENSG00000136937	ENSG00000187912	ENSG00000185477		ENSG00000101138
		ENSG00000105997	ENSG00000173890	ENSG00000127993	ENSG00000170615				ENSG00000164904	ENSG00000152939					ENSG00000197714		ENSG00000013275		ENSG00000128039	ENSG00000136891	ENSG00000188269	ENSG00000205403		ENSG00000087510
		ENSG00000197576	ENSG00000181449	ENSG00000188175	ENSG00000170775				ENSG00000113368	ENSG00000197822					ENSG00000178229		ENSG00000105221		ENSG00000134851	ENSG00000155827	ENSG00000127530	ENSG00000183423		ENSG00000101144
		ENSG00000253293	ENSG00000229924	ENSG00000127990	ENSG00000128513				ENSG00000164244	ENSG00000183474					ENSG00000188785		ENSG00000160392		ENSG00000138764	ENSG00000119326	ENSG00000127515	ENSG00000174720		ENSG00000101146
		ENSG00000005073	ENSG00000145284	ENSG00000005421	ENSG00000128578				ENSG00000113396	ENSG00000145736					ENSG00000158089		ENSG00000105223		ENSG00000169288	ENSG00000106771	ENSG00000185385	ENSG00000109381		ENSG00000124256
		ENSG00000106031	ENSG00000163623	ENSG00000222011	ENSG00000157764				ENSG00000006837	ENSG00000131844					ENSG00000013016		ENSG00000123815		ENSG00000138813	ENSG00000095203	ENSG00000126249	ENSG00000153132		ENSG00000124224
		ENSG00000106038	ENSG00000163114	ENSG00000128606	ENSG00000157168				ENSG00000113658	ENSG00000113391					ENSG00000162878		ENSG00000269858		ENSG00000145331	ENSG00000070159	ENSG00000125753	ENSG00000071205		ENSG00000198768
		ENSG00000106236	ENSG00000138796	ENSG00000170632	ENSG00000129691				ENSG00000055147	ENSG00000153347					ENSG00000116005		ENSG00000255974		ENSG00000070190	ENSG00000030304	ENSG00000177464	ENSG00000109466		ENSG00000215440
		ENSG00000166448	ENSG00000164056	ENSG00000161048	ENSG00000197140				ENSG00000164574	ENSG00000164291					ENSG00000135624		ENSG00000198077		ENSG00000168772	ENSG00000165185	ENSG00000011478	ENSG00000168594		ENSG00000101162
		ENSG00000241685	ENSG00000134363	ENSG00000105819	ENSG00000168619				ENSG00000022355	ENSG00000058729					ENSG00000135625		ENSG00000197408		ENSG00000170522	ENSG00000119392	ENSG00000170608	ENSG00000040731		ENSG00000166979
		ENSG00000130429	ENSG00000134057	ENSG00000161057	ENSG00000104755				ENSG00000113327	ENSG00000174136					ENSG00000159239		ENSG00000197838		ENSG00000138660		ENSG00000176182	ENSG00000150712		ENSG00000157542
		ENSG00000166925	ENSG00000175745	ENSG00000135272	ENSG00000079102				ENSG00000204296	ENSG00000212643					ENSG00000114993		ENSG00000197446		ENSG00000145391		ENSG00000088002	ENSG00000113407		ENSG00000157554
		ENSG00000077080	ENSG00000212122	ENSG00000188050	ENSG00000164754				ENSG00000204290	ENSG00000172795					ENSG00000115282		ENSG00000167600		ENSG00000179387		ENSG00000063180	ENSG00000164187		ENSG00000157557
		ENSG00000172354	ENSG00000164902	ENSG00000091732	ENSG00000136960				ENSG00000112079	ENSG00000080709					ENSG00000115317		ENSG00000105329		ENSG00000109424		ENSG00000176920	ENSG00000082068		ENSG00000183067
		ENSG00000228273	ENSG00000171604	ENSG00000128607	ENSG00000172167				ENSG00000065491	ENSG00000155324					ENSG00000115325		ENSG00000255730		ENSG00000109445		ENSG00000182264	ENSG00000113600		ENSG00000160193
		ENSG00000106366	ENSG00000185129	ENSG00000158516	ENSG00000122729				ENSG00000112130	ENSG00000164904					ENSG00000144152		ENSG00000248098		ENSG00000120519		ENSG00000104808	ENSG00000153071		ENSG00000160194
		ENSG00000167011	ENSG00000176087	ENSG00000128510	ENSG00000168795				ENSG00000146072	ENSG00000164902					ENSG00000115718		ENSG00000073008		ENSG00000109511		ENSG00000104870	ENSG00000177058		ENSG00000160199
		ENSG00000106384	ENSG00000037749	ENSG00000104723	ENSG00000107282				ENSG00000198087	ENSG00000197208					ENSG00000152076		ENSG00000213892		ENSG00000056050		ENSG00000142552	ENSG00000152670		ENSG00000070413
		ENSG00000165055	ENSG00000145850	ENSG00000131203	ENSG00000165072				ENSG00000001084	ENSG00000113108					ENSG00000152086		ENSG00000069399		ENSG00000164117		ENSG00000142546	ENSG00000164509		ENSG00000100056
		ENSG00000205085	ENSG00000113249	ENSG00000188676	ENSG00000106829				ENSG00000124743	ENSG00000113141					ENSG00000072135		ENSG00000142273		ENSG00000164120		ENSG00000126453	ENSG00000164512		ENSG00000184058
		ENSG00000128617	ENSG00000145990	ENSG00000168300	ENSG00000165105				ENSG00000137269	ENSG00000170445					ENSG00000075886		ENSG00000130202		ENSG00000150625		ENSG00000171865	ENSG00000155545		ENSG00000184470
		ENSG00000128510	ENSG00000204315	ENSG00000205268	ENSG00000165025				ENSG00000112773	ENSG00000112855					ENSG00000174279		ENSG00000170684		ENSG00000150628		ENSG00000118004	ENSG00000145632		ENSG00000099937
		ENSG00000184647	ENSG00000204305	ENSG00000180694	ENSG00000106823				ENSG00000186231	ENSG00000113249					ENSG00000128652		ENSG00000130201		ENSG00000164122		ENSG00000151360	ENSG00000134061		ENSG00000099957
		ENSG00000104221	ENSG00000204304	ENSG00000123119	ENSG00000127081				ENSG00000080546	ENSG00000145863					ENSG00000003402		ENSG00000104879		ENSG00000113384		ENSG00000214866	ENSG00000178175		ENSG00000239511
		ENSG00000169154	ENSG00000137193	ENSG00000177459	ENSG00000158079				ENSG00000183137	ENSG00000022355					ENSG00000064012		ENSG00000104892		ENSG00000155542		ENSG00000169016	ENSG00000157107		ENSG00000133475
		ENSG00000188778	ENSG00000135312	ENSG00000104361	ENSG00000182150				ENSG00000112290	ENSG00000113327					ENSG00000155760		ENSG00000117877		ENSG00000157111		ENSG00000169006	ENSG00000186952		ENSG00000100031
		ENSG00000169499	ENSG00000146242	ENSG00000154188	ENSG00000081386				ENSG00000168438	ENSG00000065491					ENSG00000124019		ENSG00000125744		ENSG00000164331		ENSG00000197872	ENSG00000176049		ENSG00000075240
		ENSG00000104332	ENSG00000118523	ENSG00000104408	ENSG00000196597				ENSG00000004809	ENSG00000112130					ENSG00000182177		ENSG00000160013		ENSG00000145708		ENSG00000118960	ENSG00000173210		ENSG00000100422
		ENSG00000172680	ENSG00000146383	ENSG00000164761	ENSG00000136937				ENSG00000155111	ENSG00000164430					ENSG00000178726		ENSG00000181027		ENSG00000085365		ENSG00000118961	ENSG00000157510		ENSG00000054611
		ENSG00000178719	ENSG00000135569	ENSG00000136999	ENSG00000070214				ENSG00000112394	ENSG00000156508					ENSG00000197183		ENSG00000105281		ENSG00000132840		ENSG00000138071	ENSG00000164330		ENSG00000134107
		ENSG00000179091	ENSG00000077800	ENSG00000136982	ENSG00000119401				ENSG00000173214	ENSG00000119899					ENSG00000078898		ENSG00000105321		ENSG00000152413		ENSG00000116031	ENSG00000145860		ENSG00000070950
		ENSG00000179526	ENSG00000106638	ENSG00000155792	ENSG00000136935				ENSG00000010810	ENSG00000112773					ENSG00000167104		ENSG00000105419		ENSG00000131732		ENSG00000116035	ENSG00000072571		ENSG00000144736
		ENSG00000235173	ENSG00000242265	ENSG00000137054	ENSG00000173611				ENSG00000074935	ENSG00000146242					ENSG00000186190		ENSG00000118162		ENSG00000145687		ENSG00000124357	ENSG00000112137		ENSG00000172986
		ENSG00000230567	ENSG00000166925	ENSG00000188647	ENSG00000119392				ENSG00000146373	ENSG00000118420					ENSG00000186191		ENSG00000197951		ENSG00000152422		ENSG00000176407	ENSG00000165097		ENSG00000170819
		ENSG00000170616	ENSG00000106333	ENSG00000127083					ENSG00000066651	ENSG00000013375					ENSG00000125999		ENSG00000127903		ENSG00000145681		ENSG00000115459	ENSG00000145996		ENSG00000144959
		ENSG00000185803	ENSG00000077080	ENSG00000106819					ENSG00000079931	ENSG00000135577					ENSG00000101391		ENSG00000269699		ENSG00000164185		ENSG00000042493	ENSG00000223501		ENSG00000178772
		ENSG00000187954	ENSG00000228273	ENSG00000148200					ENSG00000118514	ENSG00000001036					ENSG00000101076		ENSG00000141946		ENSG00000164615		ENSG00000168906	ENSG00000170734		ENSG00000172061
		ENSG00000160973	ENSG00000106366	ENSG00000136933					ENSG00000001036	ENSG00000136243					ENSG00000185917		ENSG00000197714		ENSG00000113621		ENSG00000115425	ENSG00000172432		ENSG00000178732
		ENSG00000167700	ENSG00000167011						ENSG00000130340	ENSG00000136235					ENSG00000159259		ENSG00000152433		ENSG00000145817		ENSG00000163449	ENSG00000112818		ENSG00000145014
		ENSG00000137106	ENSG00000106384						ENSG00000122335	ENSG00000136231					ENSG00000160214		ENSG00000188785		ENSG00000204928		ENSG00000187736	ENSG00000096093		ENSG00000152953
		ENSG00000165059	ENSG00000205238						ENSG00000122550	ENSG00000187258					ENSG00000160223		ENSG00000197128		ENSG00000113712		ENSG00000115649	ENSG00000112144		ENSG00000002549
		ENSG00000130957	ENSG00000173678						ENSG00000136235	ENSG00000164543					ENSG00000160224		ENSG00000138018		ENSG00000164332		ENSG00000115661	ENSG00000111880		ENSG00000181982
		ENSG00000165140	ENSG00000158516						ENSG00000136231	ENSG00000157214					ENSG00000100023		ENSG00000171303		ENSG00000113302		ENSG00000135932	ENSG00000135341		ENSG00000153012
		ENSG00000136943	ENSG00000128510						ENSG00000105926	ENSG00000127989					ENSG00000100034		ENSG00000158089		ENSG00000113312		ENSG00000135898	ENSG00000025796		ENSG00000038210
		ENSG00000136842	ENSG00000184647						ENSG00000175600	ENSG00000001630					ENSG00000185686		ENSG00000013016		ENSG00000145861		ENSG00000204128	ENSG00000118689		ENSG00000168228
		ENSG00000178919	ENSG00000171056						ENSG00000135218	ENSG00000242950					ENSG00000159496		ENSG00000138061		ENSG00000113328		ENSG00000130561	ENSG00000198945		ENSG00000168564
		ENSG00000095380	ENSG00000258724						ENSG00000188175	ENSG00000188175					ENSG00000187792		ENSG00000162878		ENSG00000038274		ENSG00000132323	ENSG00000055208		ENSG00000164323
		ENSG00000106785	ENSG00000254093						ENSG00000127990	ENSG00000127990					ENSG00000099953		ENSG00000171126		ENSG00000230873		ENSG00000065802	ENSG00000153721		ENSG00000112941
		ENSG00000157693	ENSG00000188676						ENSG00000161048	ENSG00000222011					ENSG00000133460		ENSG00000162881		ENSG00000137393		ENSG00000182083	ENSG00000130023		ENSG00000150753
		ENSG00000119408	ENSG00000136999						ENSG00000105819	ENSG00000128606					ENSG00000099998		ENSG00000152518		ENSG00000231389		ENSG00000125775	ENSG00000218823		ENSG00000164236
		ENSG00000136918	ENSG00000136982						ENSG00000105821	ENSG00000161048					ENSG00000185666		ENSG00000169618		ENSG00000223865		ENSG00000088833	ENSG00000105855		ENSG00000154122
		ENSG00000136933	ENSG00000155792						ENSG00000105856	ENSG00000105819					ENSG00000100284		ENSG00000116005		ENSG00000270800		ENSG00000196209	ENSG00000105866		ENSG00000183654
		ENSG00000160404	ENSG00000179526						ENSG00000170775	ENSG00000161057					ENSG00000221890		ENSG00000135632		ENSG00000196821		ENSG00000101307	ENSG00000153790		ENSG00000173545
		ENSG00000160408	ENSG00000187954						ENSG00000128513	ENSG00000106459					ENSG00000179750		ENSG00000135624		ENSG00000137413		ENSG00000089012	ENSG00000154678		ENSG00000154153
		ENSG00000136840	ENSG00000137106						ENSG00000158467	ENSG00000091732					ENSG00000100324		ENSG00000163017		ENSG00000146223		ENSG00000198171	ENSG00000105778		ENSG00000082213
		ENSG00000167103	ENSG00000165275						ENSG00000106459	ENSG00000128607					ENSG00000128268		ENSG00000114993		ENSG00000249481		ENSG00000125845	ENSG00000170852		ENSG00000164296
		ENSG00000167106	ENSG00000130958						ENSG00000146842	ENSG00000146842					ENSG00000100335		ENSG00000115282		ENSG00000153291		ENSG00000125869	ENSG00000173852		ENSG00000070808
		ENSG00000171169	ENSG00000165244						ENSG00000129691	ENSG00000158516					ENSG00000134070		ENSG00000115307		ENSG00000230062		ENSG00000149346	ENSG00000155849		ENSG00000183876
		ENSG00000148334	ENSG00000130956						ENSG00000156735	ENSG00000128510					ENSG00000132164		ENSG00000115317		ENSG00000170915		ENSG00000101413	ENSG00000086288		ENSG00000072803
		ENSG00000167112	ENSG00000136943						ENSG00000147481	ENSG00000131203					ENSG00000172940		ENSG00000115325		ENSG00000112309		ENSG00000124193	ENSG00000106536		ENSG00000214357
		ENSG00000107021	ENSG00000136842						ENSG00000205268	ENSG00000188676					ENSG00000144671		ENSG00000184492		ENSG00000154548		ENSG00000132823	ENSG00000132436		ENSG00000113240
		ENSG00000198917	ENSG00000178919						ENSG00000079102	ENSG00000205268					ENSG00000093217		ENSG00000136720		ENSG00000081087		ENSG00000124194	ENSG00000106070		ENSG00000198939
		ENSG00000148341	ENSG00000136932						ENSG00000154188	ENSG00000104375					ENSG00000114739		ENSG00000152076		ENSG00000055211		ENSG00000124171	ENSG00000019991		ENSG00000178187
		ENSG00000119383	ENSG00000095380						ENSG00000164754	ENSG00000154188					ENSG00000114812		ENSG00000152086		ENSG00000120265		ENSG00000000419	ENSG00000075213		ENSG00000234284
		ENSG00000188483	ENSG00000106785						ENSG00000172164	ENSG00000104408					ENSG00000157119		ENSG00000072135		ENSG00000164520		ENSG00000022277	ENSG00000135250		ENSG00000177932
		ENSG00000107187	ENSG00000119408						ENSG00000147697	ENSG00000164761					ENSG00000010282		ENSG00000075886		ENSG00000009765		ENSG00000124091	ENSG00000091137		ENSG00000137267
		ENSG00000165689	ENSG00000136931						ENSG00000176399	ENSG00000136982					ENSG00000180432		ENSG00000163040		ENSG00000112592		ENSG00000054796	ENSG00000091138		ENSG00000137285
		ENSG00000165716	ENSG00000136918						ENSG00000147905	ENSG00000155792					ENSG00000182983		ENSG00000144354		ENSG00000071994		ENSG00000124225	ENSG00000004866		ENSG00000145975
		ENSG00000180549	ENSG00000119414						ENSG00000168795	ENSG00000154330					ENSG00000144649		ENSG00000174279		ENSG00000106460		ENSG00000124227	ENSG00000080802		ENSG00000198721
		ENSG00000107281	ENSG00000136933						ENSG00000122741	ENSG00000188647					ENSG00000144647		ENSG00000128652		ENSG00000106511		ENSG00000124222	ENSG00000164707		ENSG00000137203
		ENSG00000186193	ENSG00000165689						ENSG00000154330	ENSG00000127083					ENSG00000145103		ENSG00000064012		ENSG00000105849		ENSG00000254995	ENSG00000059377		ENSG00000111846
		ENSG00000188229	ENSG00000188163						ENSG00000119125	ENSG00000148200					ENSG00000132394		ENSG00000085449		ENSG00000187037		ENSG00000265590	ENSG00000059378		ENSG00000124827
		ENSG00000188163	ENSG00000148399						ENSG00000165025						ENSG00000169026		ENSG00000135919		ENSG00000086289		ENSG00000159079	ENSG00000214102		ENSG00000244476
		ENSG00000197768	ENSG00000197070						ENSG00000165030						ENSG00000127419		ENSG00000124019		ENSG00000042813		ENSG00000249624	ENSG00000171115		ENSG00000007944
		ENSG00000197070							ENSG00000090054						ENSG00000159692		ENSG00000156966		ENSG00000183166		ENSG00000243646	ENSG00000171044		ENSG00000124602
									ENSG00000175787						ENSG00000090316		ENSG00000171596		ENSG00000005486		ENSG00000159128	ENSG00000197217		ENSG00000112561
									ENSG00000148110						ENSG00000179979		ENSG00000177673		ENSG00000170027		ENSG00000177692	ENSG00000042980		ENSG00000137218
									ENSG00000158169						ENSG00000185049		ENSG00000163283		ENSG00000243566		ENSG00000205758	ENSG00000069206		ENSG00000112578
									ENSG00000081377						ENSG00000249428		ENSG00000163286		ENSG00000105865		ENSG00000157551	ENSG00000221818		ENSG00000025039
									ENSG00000136925						ENSG00000087266		ENSG00000163295		ENSG00000075790		ENSG00000183527	ENSG00000171320		ENSG00000135355
									ENSG00000136929						ENSG00000163982		ENSG00000135902		ENSG00000198898		ENSG00000070010	ENSG00000189233		ENSG00000118515
									ENSG00000136870						ENSG00000185028		ENSG00000196811		ENSG00000105989		ENSG00000185838	ENSG00000104313		ENSG00000182747
									ENSG00000070214						ENSG00000112877		ENSG00000115488		ENSG00000261115		ENSG00000183597	ENSG00000040341		ENSG00000016402
									ENSG00000106701						ENSG00000028310		ENSG00000182177		ENSG00000127362		ENSG00000161133	ENSG00000164951		ENSG00000027697
									ENSG00000106692						ENSG00000071539		ENSG00000125798		ENSG00000127364		ENSG00000099942	ENSG00000104413		ENSG00000181472
									ENSG00000119401						ENSG00000251493		ENSG00000197183		ENSG00000258083		ENSG00000187905	ENSG00000156162		ENSG00000155906
									ENSG00000148200						ENSG00000164402		ENSG00000215529		ENSG00000257138		ENSG00000241878	ENSG00000147649		ENSG00000146476
									ENSG00000173611						ENSG00000198944		ENSG00000167098		ENSG00000179144		ENSG00000128253	ENSG00000164930		ENSG00000185345
															ENSG00000164404		ENSG00000078898		ENSG00000133574		ENSG00000128276	ENSG00000164934		ENSG00000213066
															ENSG00000081059		ENSG00000167104		ENSG00000106560		ENSG00000221963	ENSG00000104549		ENSG00000112494
															ENSG00000137265		ENSG00000186190		ENSG00000213203		ENSG00000128284	ENSG00000132294		ENSG00000157954
															ENSG00000204231		ENSG00000125999		ENSG00000196329		ENSG00000100336	ENSG00000080298		ENSG00000164638
															ENSG00000227057		ENSG00000197122		ENSG00000164900		ENSG00000134072	ENSG00000147854		ENSG00000122674
															ENSG00000231925		ENSG00000101076		ENSG00000159167		ENSG00000156990	ENSG00000171843		ENSG00000003147
															ENSG00000236104		ENSG00000185917		ENSG00000015592		ENSG00000144771	ENSG00000198642		ENSG00000106066
															ENSG00000112511		ENSG00000159259		ENSG00000168078		ENSG00000114251	ENSG00000137055		ENSG00000106069
															ENSG00000213588		ENSG00000160214		ENSG00000214050		ENSG00000170837	ENSG00000174482		ENSG00000122574
															ENSG00000161904		ENSG00000160216		ENSG00000197265		ENSG00000163602	ENSG00000196781		ENSG00000136193
															ENSG00000124507		ENSG00000160223		ENSG00000104695		ENSG00000196981	ENSG00000172159		ENSG00000106086
															ENSG00000180316		ENSG00000142182		ENSG00000172733		ENSG00000121542	ENSG00000135018		ENSG00000106113
															ENSG00000124772		ENSG00000160226		ENSG00000187735		ENSG00000144891	ENSG00000178966		ENSG00000250424
															ENSG00000164530		ENSG00000100023		ENSG00000215114		ENSG00000163754	ENSG00000197506		ENSG00000091704
															ENSG00000056972		ENSG00000100034		ENSG00000137575		ENSG00000121853	ENSG00000135040		ENSG00000128567
															ENSG00000120256		ENSG00000169548		ENSG00000178538		ENSG00000121858	ENSG00000119326		ENSG00000182158
															ENSG00000086232		ENSG00000185686		ENSG00000147592		ENSG00000136527	ENSG00000173258		ENSG00000157703
															ENSG00000146576		ENSG00000159496		ENSG00000164764		ENSG00000113946	ENSG00000106868		ENSG00000170260
															ENSG00000146574		ENSG00000187792		ENSG00000104341		ENSG00000173950	ENSG00000119314		ENSG00000204946
															ENSG00000164651		ENSG00000099953		ENSG00000155087		ENSG00000002587	ENSG00000165185		ENSG00000091879
															ENSG00000105928		ENSG00000099956		ENSG00000147687		ENSG00000169744	ENSG00000136866		ENSG00000168481
															ENSG00000105997		ENSG00000133460		ENSG00000131773		ENSG00000145428	ENSG00000165209		ENSG00000168495
															ENSG00000136197		ENSG00000128271		ENSG00000137033		ENSG00000145423	ENSG00000136828		ENSG00000120910
															ENSG00000136279		ENSG00000100024		ENSG00000099810		ENSG00000179059	ENSG00000136854		ENSG00000120889
															ENSG00000122678		ENSG00000100284		ENSG00000120159		ENSG00000145569			ENSG00000104419
															ENSG00000106628		ENSG00000100116		ENSG00000107262		ENSG00000154124			ENSG00000173253
															ENSG00000106633		ENSG00000100146		ENSG00000010438		ENSG00000113552			ENSG00000168263
															ENSG00000136271		ENSG00000100151		ENSG00000122705		ENSG00000187678			ENSG00000147872
															ENSG00000132437		ENSG00000100156		ENSG00000156049		ENSG00000019582			ENSG00000136875
															ENSG00000106070		ENSG00000128298		ENSG00000156052		ENSG00000198624			ENSG00000119411
															ENSG00000185274		ENSG00000198792		ENSG00000165113		ENSG00000120137			ENSG00000157653
															ENSG00000157240		ENSG00000213923		ENSG00000165118		ENSG00000164466			ENSG00000136883
															ENSG00000006453		ENSG00000168135		ENSG00000066697		ENSG00000113749			ENSG00000106689
															ENSG00000166448		ENSG00000221890		ENSG00000251349		ENSG00000051596			ENSG00000179058
															ENSG00000185467		ENSG00000183741		ENSG00000170681		ENSG00000182230			ENSG00000130560
															ENSG00000128610		ENSG00000179750		ENSG00000148123		ENSG00000122203			ENSG00000148411
															ENSG00000106348		ENSG00000243811		ENSG00000186881		ENSG00000170074
															ENSG00000128604		ENSG00000239713		ENSG00000148136		ENSG00000145916
															ENSG00000059377		ENSG00000100316		ENSG00000204246		ENSG00000197451
															ENSG00000157800		ENSG00000100324		ENSG00000186943		ENSG00000145949
															ENSG00000214022		ENSG00000128268		ENSG00000255800		ENSG00000021355
															ENSG00000196456		ENSG00000100335		ENSG00000257019		ENSG00000170542
															ENSG00000213199		ENSG00000060971		ENSG00000136839		ENSG00000124570
															ENSG00000164896		ENSG00000172940		ENSG00000179055		ENSG00000137274
															ENSG00000146926		ENSG00000093217		ENSG00000136783		ENSG00000198721
															ENSG00000033050		ENSG00000114739		ENSG00000165028		ENSG00000124787
															ENSG00000082014		ENSG00000114812		ENSG00000260230		ENSG00000181355
															ENSG00000171044		ENSG00000010282		ENSG00000198121		ENSG00000111846
															ENSG00000104689		ENSG00000144648		ENSG00000171133		ENSG00000205318
															ENSG00000147457		ENSG00000180432		ENSG00000106853		ENSG00000111845
															ENSG00000104679		ENSG00000182983		ENSG00000059769		ENSG00000197977
															ENSG00000197217		ENSG00000184307		ENSG00000148187		ENSG00000111802
															ENSG00000104228		ENSG00000145103		ENSG00000171501		ENSG00000001167
															ENSG00000120903		ENSG00000173702		ENSG00000171496		ENSG00000161911
															ENSG00000120915		ENSG00000155893		ENSG00000165202		ENSG00000112195
															ENSG00000120885		ENSG00000161217		ENSG00000173679		ENSG00000096264
															ENSG00000168077		ENSG00000127419		ENSG00000171481		ENSG00000096088
															ENSG00000168079		ENSG00000159692		ENSG00000136940		ENSG00000124593
															ENSG00000165046		ENSG00000090316		ENSG00000188394		ENSG00000112576
															ENSG00000169495		ENSG00000179979		ENSG00000196814		ENSG00000198833
															ENSG00000158669		ENSG00000174137		ENSG00000130713		ENSG00000025039
															ENSG00000156466		ENSG00000185049				ENSG00000057663
															ENSG00000184428		ENSG00000249428				ENSG00000146410
															ENSG00000104518		ENSG00000168884				ENSG00000112357
															ENSG00000183309		ENSG00000145220				ENSG00000024862
															ENSG00000181085		ENSG00000151014				ENSG00000112031
															ENSG00000179950		ENSG00000151615				ENSG00000213066
															ENSG00000185189		ENSG00000185028				ENSG00000112486
															ENSG00000170122		ENSG00000188818				ENSG00000166984
															ENSG00000187003		ENSG00000206077				ENSG00000120436
															ENSG00000148158		ENSG00000071539				ENSG00000203690
															ENSG00000119457		ENSG00000251493				ENSG00000125337
															ENSG00000095303		ENSG00000164300				ENSG00000106392
															ENSG00000136856		ENSG00000189127				ENSG00000105889
															ENSG00000196152		ENSG00000164402				ENSG00000240583
															ENSG00000136854		ENSG00000198944				ENSG00000146858
															ENSG00000160401		ENSG00000164404				ENSG00000155189
															ENSG00000136807		ENSG00000152705				ENSG00000171428
															ENSG00000136877		ENSG00000169252				ENSG00000156006
															ENSG00000148339		ENSG00000145882				ENSG00000158856
															ENSG00000167114		ENSG00000137265				ENSG00000168495
															ENSG00000167123		ENSG00000187566				ENSG00000155926
															ENSG00000119333		ENSG00000112242				ENSG00000104415
															ENSG00000171097		ENSG00000204231				ENSG00000104419
															ENSG00000175283		ENSG00000204227				ENSG00000008513
															ENSG00000148343		ENSG00000235863				ENSG00000169427
															ENSG00000095321		ENSG00000231925				ENSG00000155876
																	ENSG00000213588				ENSG00000177076
																	ENSG00000161896				ENSG00000120160
																	ENSG00000161904				ENSG00000135047
																	ENSG00000124507				ENSG00000156345
																	ENSG00000180316				ENSG00000213694
																	ENSG00000112078				ENSG00000119318
																	ENSG00000164530				ENSG00000148225
																	ENSG00000137409				ENSG00000119411
																	ENSG00000137270				ENSG00000148218
																	ENSG00000146276				ENSG00000106927
																	ENSG00000146285				ENSG00000136816
																	ENSG00000112333				ENSG00000136827
																	ENSG00000178199				ENSG00000136819
																	ENSG00000120253
																	ENSG00000120256
																	ENSG00000164850
																	ENSG00000164855
																	ENSG00000164651
																	ENSG00000136197
																	ENSG00000136279
																	ENSG00000122678
																	ENSG00000106628
																	ENSG00000106633
																	ENSG00000136271
																	ENSG00000185811
																	ENSG00000132437
																	ENSG00000132434
																	ENSG00000178665
																	ENSG00000188372
																	ENSG00000006453
																	ENSG00000106236
																	ENSG00000166448
																	ENSG00000185467
																	ENSG00000128610
																	ENSG00000188883
																	ENSG00000257093
																	ENSG00000196456
																	ENSG00000164896
																	ENSG00000146926
																	ENSG00000082014
																	ENSG00000104689
																	ENSG00000147457
																	ENSG00000104679
																	ENSG00000104228
																	ENSG00000120903
																	ENSG00000120915
																	ENSG00000120885
																	ENSG00000168079
																	ENSG00000104687
																	ENSG00000165046
																	ENSG00000169499
																	ENSG00000169495
																	ENSG00000158669
																	ENSG00000164951
																	ENSG00000156466
																	ENSG00000156471
																	ENSG00000180543
																	ENSG00000104518
																	ENSG00000183309
																	ENSG00000179950
																	ENSG00000185189
																	ENSG00000170122
																	ENSG00000064218
																	ENSG00000086062
																	ENSG00000135052
																	ENSG00000148156
																	ENSG00000187003
																	ENSG00000148158
																	ENSG00000119457
																	ENSG00000136944
																	ENSG00000177125
																	ENSG00000136828
																	ENSG00000136859
																	ENSG00000136856
																	ENSG00000196152
																	ENSG00000160401
																	ENSG00000136807
																	ENSG00000167103
																	ENSG00000167106
																	ENSG00000148339
																	ENSG00000148334

## Sheet: Table S5
		Table S5. Patterns of population differentiation for ZTGs in the 1000GP Dataset.
	Regions	AFR_AFR																				AFR_AMR
	Populations	ESN_GWD		ESN_LWK		ESN_MSL		ESN_YRI		GWD_LWK		GWD_MSL		GWD_YRI		LWK_YRI		MSL_LWK		MSL_YRI		ALL_ALL		CLM_LWK		CLM_YRI		ESN_CLM		ESN_MXL		ESN_PEL		ESN_PUR		GWD_CLM		GWD_MXL		GWD_PEL		GWD_PUR		LWK_MXL		MSL_CLM		MSL_MXL
		FST	p-value	FST	p-value	FST	p-value	FST	p-value	FST	p-value	FST	p-value	FST	p-value	FST	p-value	FST	p-value	FST	p-value	FST	p-value	FST	p-value	FST	p-value	FST	p-value	FST	p-value	FST	p-value	FST	p-value	FST	p-value	FST	p-value	FST	p-value	FST	p-value	FST	p-value	FST	p-value	FST	p-value
	Set of 24 ZTGs
	Prop SNP		0.2488		0.9899		0.2134		0.9997		0.2066		0.8034		0.9999		0.8385		0.999		0.4583		0.5023		0.9997		1		0.2121		0.0627		0.9863		1		0.0012		0		0.4364		0.2636		0.2089		0.3104		0.9999
	Max FST	0.0631874	0.2471	0.0778059	0.1136	0.0589598	0.0858	0.0356599	0.3986	0.0959399	0.0821	0.0469994	0.2983	0.0672457	0.1858	0.0555497	0.6759	0.0866916	0.128	0.0589557	0.1969	0.433618	0.0198	0.422336	0.0404	0.432931	0.4378	0.423061	0.4391	0.4685	0.3585	0.519462	0.0617	0.375836	0.3667	0.427493	0.222	0.475132	0.3622	0.5275	0.0648	0.382056	0.3847	0.454492	0.1294	0.451631	0.5948	0.493295	0.0406
	WA FST	0.00688261	0.2489	0.00742133	0.1874	0.00655309	0.0685	0.00273876	0.7257	0.00920781	0.1509	0.00535595	0.1188	0.00608955	0.2505	0.00678989	0.2449	0.010356	0.0198	0.00484546	0.4589	0.0842541	0.0065	0.0804953	0.0876	0.0865791	0.1025	0.0854935	0.2725	0.0995141	0.1253	0.116862	0.0741	0.0682395	0.7855	0.088789	0.0854	0.104096	0.4495	0.123333	0.2348	0.0708819	0.246	0.0942808	0.1167	0.0929968	0.8687	0.107533	0.2416
	Gene WA FST
	SLC30A1	0.0105072	0.116012	0.00854623	0.212981	0.00296953	0.807423	0.00111756	0.927905	0.00269356	0.944229	0.0108553	0.0390595	0.0090106	0.124174	0.00806948	0.211621	0.013352	0.101438	0.00306146	0.708317	0.133269	0.051885	0.144385	0.0326467	0.127473	0.0973572	0.138584	0.114264	0.100416	0.210649	0.199535	0.0520793	0.0879696	0.180723	0.13614	0.0258453	0.115318	0.0551885	0.06	0.0114652	0.0864686	0.0392538	0.0830417	0.0722892	0.156175	0.0755927	0.117309	0.141469
	SLC30A2	0.0092341	0.164788	0.0120882	0.0843373	0.00998474	0.0855033	0.00208848	0.648465	0.0063461	0.562184	0.00535488	0.287019	0.00392164	0.644384	0.00976256	0.128061	0.0115648	0.146522	0.00745771	0.141275	0.155896	0.0314808	0.176613	0.0134085	0.020472	0.0703459	0.0183172	0.108239	0.161388	0.0489701	0.188018	0.0662651	0.0190122	0.290517	0.0298686	0.024485	0.0502555	0.0116595	0.25	0.016712	0.0302662	0.0604353	0.0309106	0.00913331	0.0288738	0.0227361	0.232434	0.0108822
	SLC30A3	0.00195565	0.950253	0.00638535	0.419549	0.00447648	0.544112	0.00149267	0.837738	0.00717959	0.465799	0.00474598	0.359114	0.00255701	0.853867	0.00420977	0.674893	0.0160878	0.0610183	0.00521224	0.32569	0.0991237	0.128255	0.112548	0.07637	0.0123251	0.0724835	0.0119819	0.0546055	0.116334	0.148465	0.126624	0.208317	0.00773541	0.141663	0.0122955	0.0547998	0.0149992	0.139914	0.13	0.205014	0.0114428	0.139914	0.0153006	0.265643	0.0112734	0.0355616	0.146269	0.0720948
	SLC30A4	0.00549594	0.485426	0.0189804	0.0207928	0.00107518	0.989506	0.00209712	0.645161	0.00952391	0.261757	0.00367204	0.551885	0.0111393	0.067431	0.0291923	0.00233191	0.0169494	0.0503304	0.00337682	0.641858	0.126044	0.0635445	0.080699	0.193354	0.173599	0.0217645	0.0620912	0.0443063	0.0727388	0.0301205	0.0892124	0.0802565	0.0516033	0.0627672	0.0885273	0.11096	0.115572	0.0753984	0.14	0.163234	0.0614521	0.164011	0.109473	0.134473	0.0802554	0.0538282	0.174026	0.041197
	SLC30A5	0.00730479	0.279246	0.00909192	0.1815	0.00664855	0.269335	0.00330049	0.318888	0.00394839	0.846677	0.00382077	0.522153	0.00385856	0.653323	0.00506971	0.536728	0.00995778	0.215313	0.00788112	0.122814	0.0326122	0.78255	0.0406153	0.631947	0.0327643	0.797901	0.0427567	0.670424	0.0490425	0.683638	0.0514546	0.780412	0.0355871	0.692771	0.0361823	0.738438	0.0400163	0.769724	0.04	0.824135	0.0248951	0.839876	0.0462951	0.654295	0.0501041	0.566459	0.0545356	0.612709
	SLC30A6	0.00312506	0.834046	0.00594603	0.472017	0.00351535	0.710066	0.00179651	0.74213	0.0046005	0.764477	0.00303845	0.686553	0.00305766	0.781384	0.00402538	0.704431	0.00393646	0.842013	0.00235327	0.846288	0.00896669	0.988729	0.0110448	0.979984	0.119245	0.980179	0.118571	0.980567	0.0106525	0.987175	0.00948809	0.993004	0.114812	0.988729	0.112529	0.978818	0.122403	0.971823	0.02	0.983094	0.107636	0.975709	0.0931505	0.969491	0.123378	0.985426	0.0127801	0.983677
	SLC30A7	0.00977527	0.141858	0.00590493	0.476292	0.00810482	0.16129	0.00342274	0.291294	0.00815023	0.367664	0.00299773	0.694714	0.00651239	0.284493	0.00179942	0.962689	0.00607044	0.565876	0.00368443	0.578119	0.0276486	0.852118	0.0199084	0.919938	0.0519333	0.929654	0.0519956	0.94967	0.0295011	0.892927	0.0613473	0.691411	0.0465754	0.923436	0.0571047	0.82841	0.0684251	0.641275	0.08	0.462301	0.0511873	0.752818	0.0546361	0.850369	0.0494062	0.847066	0.0444005	0.734745
	SLC30A8	0.00819524	0.215119	0.00599119	0.466382	0.00637512	0.296347	0.00205878	0.656432	0.0093295	0.274582	0.00460772	0.378935	0.00661304	0.276914	0.00506294	0.537894	0.00636236	0.531675	0.00578288	0.255927	0.0847711	0.198212	0.0926433	0.135251	0.030911	0.166926	0.0348522	0.186941	0.116455	0.147299	0.109932	0.289545	0.0397621	0.318888	0.0503931	0.183443	0.0642716	0.138943	0.11	0.275748	0.0516241	0.306257	0.0354022	0.100272	0.0348968	0.251069	0.105055	0.194714
	SLC30A9	0.00411056	0.694909	0.00926805	0.174504	0.0109362	0.0652934	0.00362068	0.255927	0.00283696	0.936844	0.00473033	0.361834	0.00159597	0.957831	0.00234154	0.92227	0.00366898	0.869413	0.00376164	0.56063	0.343814	0.000582977	0.305705	0.000971628	0.044496	0.00136028	0.047318	0.000777303	0.513456	0	0.50532	0.000194326	0.0405672	0.00155461	0.037007	0.000582977	0.0419513	0	0.46	0.000194326	0.0334188	0.00174893	0.0373545	0	0.0477352	0.00252623	0.408847	0.000388651
	SLC30A10	0.00963041	0.148271	0.00600948	0.463661	0.00642488	0.2911	0.00272147	0.456277	0.00780008	0.399145	0.00300163	0.69316	0.00860792	0.139332	0.0051096	0.53323	0.00726526	0.424213	0.00594747	0.240187	0.0690516	0.307812	0.0743671	0.235523	0.0706657	0.320832	0.0694857	0.342402	0.062034	0.523319	0.081508	0.501943	0.0535723	0.422075	0.0973857	0.141663	0.0889251	0.261951	0.11	0.283133	0.0749079	0.201127	0.0649173	0.419355	0.0865754	0.204819	0.0782661	0.361251
	SLC39A1	0.00887635	0.177614	0.0017042	0.976681	0.0116684	0.0549942	0.00548037	0.0882239	0.00699976	0.48562	0.00128537	0.970268	0.0051175	0.455694	0.00378822	0.73766	0.0082343	0.329965	0.00421402	0.477458	0.0569024	0.445783	0.0290589	0.802759	0.0995774	0.628061	0.0995012	0.801788	0.0479285	0.697046	0.0966459	0.375632	0.0983379	0.712787	0.0934096	0.44656	0.114642	0.391178	0.13	0.200155	0.0911927	0.34143	0.0928787	0.705985	0.0983334	0.454916	0.0736743	0.40206
	SLC39A2	0.00598647	0.417995	0.00885691	0.195297	0.00343138	0.724058	0.00171932	0.76506	0.0127585	0.128449	0.00248242	0.808589	0.00411488	0.606296	0.00580728	0.430237	0.0136718	0.0958026	0.00352339	0.612903	0.0579758	0.43082	0.0818745	0.187524	0.128623	0.482511	0.111616	0.574815	0.0777019	0.367276	0.0906613	0.421298	0.0659071	0.689468	0.16811	0.646716	0.22535	0.450447	0.08	0.51574	0.113573	0.775942	0.233684	0.110183	0.173561	0.749903	0.0596457	0.551496
	SLC39A3	0.0108361	0.107656	0.00319738	0.85445	0.00516379	0.443257	0.00264633	0.476875	0.0147514	0.0855033	0.00567109	0.251652	0.0107627	0.0740381	0.00380146	0.7363	0.00939545	0.247377	0.00710394	0.157598	0.145086	0.0392538	0.184165	0.0118539	0.0273094	0.0235134	0.109499	0.0126312	0.148468	0.0682083	0.145532	0.150602	0.0804346	0.0205985	0.0265111	0.0213758	0.0374291	0.109794	0.12	0.238438	0.130132	0.03459	0.13232	0.0586864	0.126414	0.0106879	0.152526	0.0627672
	SLC39A4	0.00809402	0.22192	0.00974559	0.152351	0.015647	0.0204042	0.00718731	0.0365332	0.0172808	0.0530509	0.00385198	0.516129	0.00419581	0.594637	0.0172124	0.0248737	0.0253925	0.0139914	0.00490498	0.365138	0.108887	0.0996891	0.0863076	0.165954	0.0626549	0.0882239	0.141495	0.0923047	0.123563	0.124368	0.130445	0.196658	0.112718	0.0656821	0.166883	0.0991061	0.183057	0.117373	0.13	0.179557	0.134192	0.0715119	0.0651342	0.201904	0.0625733	0.0804508	0.137243	0.0882239
	SLC39A5	0.00350554	0.778469	0.00267064	0.910416	0.017998	0.0110766	0.00173454	0.761174	0.00542141	0.676642	0.0161213	0.0110766	0.00411117	0.606296	0.00443314	0.636222	0.0256925	0.0134085	0.0125515	0.032841	0.161488	0.0270113	0.129899	0.0493587	0.164072	0.0285659	0.14758	0.0509133	0.156052	0.0561601	0.165125	0.10241	0.116665	0.0707346	0.108323	0.0254567	0.141165	0.0295375	0.19	0.0565488	0.081251	0.0353673	0.144362	0.0553828	0.243682	0.00388651	0.260889	0.0060241
	SLC39A6	0.00232675	0.919743	0.00209279	0.956277	0.00502122	0.465216	0.00236419	0.558686	0.00465878	0.758647	0.00452276	0.394481	0.00146122	0.969297	0.00573928	0.438982	0.0105254	0.186553	0.0038617	0.542752	0.0346146	0.754955	0.0245373	0.866693	0.0377472	0.727167	0.0319243	0.815196	0.0339481	0.848232	0.0311149	0.926351	0.0367142	0.673533	0.0358922	0.743879	0.0390215	0.782161	0.03	0.90206	0.0426907	0.543335	0.0245145	0.913719	0.0505207	0.561796	0.0535502	0.623202
	SLC39A7	0.0140077	0.0491644	0.00734743	0.305869	0.0074592	0.200544	0.00429352	0.16712	0.0214193	0.0273999	0.0145953	0.0159347	0.0221856	0.0075787	0.00644406	0.356782	0.00690902	0.464633	0.00684893	0.170812	0.0230199	0.900505	0.0367401	0.689079	0.0556476	0.692382	0.0499668	0.892732	0.0249222	0.926156	0.0309645	0.926934	0.0357818	0.924019	0.0423415	0.979013	0.0663245	0.974543	0.02	0.981733	0.0289309	0.97843	0.116022	0.77944	0.0363537	0.772445	0.0367881	0.819666
	SLC39A8	0.00583923	0.437816	0.00635644	0.42227	0.00536946	0.412748	0.00413167	0.184804	0.00651361	0.542557	0.00528141	0.293237	0.00547021	0.403226	0.00452385	0.623202	0.00662083	0.498445	0.00382587	0.548387	0.0388245	0.691799	0.0334539	0.741741	0.0404294	0.636028	0.0246905	0.610377	0.0523307	0.642829	0.0777531	0.535367	0.0189241	0.61679	0.0122246	0.724446	0.0146028	0.749903	0.06	0.657015	0.0106126	0.698601	0.0368695	0.772445	0.0346474	0.600661	0.0529071	0.630393
	SLC39A9	0.00630663	0.379907	0.0101571	0.13972	0.00299134	0.802371	0.00447572	0.152157	0.00393595	0.847649	0.0052752	0.29382	0.00447257	0.550719	0.00374571	0.743879	0.00843323	0.315974	0.00308355	0.703459	0.0338519	0.763894	0.0341224	0.731831	0.0267011	0.873105	0.0226462	0.912942	0.038774	0.801399	0.0592602	0.711038	0.0203023	0.908667	0.0308581	0.814613	0.0573386	0.555383	0.08	0.469102	0.0242171	0.850952	0.0643633	0.426739	0.0304041	0.829771	0.0490515	0.674893
	SLC39A10	0.00845888	0.202876	0.0063738	0.421104	0.00717349	0.225029	0.00143278	0.852701	0.0119655	0.150797	0.00377877	0.52876	0.00616181	0.319277	0.00694084	0.304703	0.00775125	0.375243	0.00468439	0.399145	0.0253724	0.87738	0.0302529	0.788962	0.114832	0.865332	0.0264048	0.876992	0.0360243	0.82705	0.0454091	0.829382	0.0226191	0.882433	0.166558	0.870773	0.154065	0.799845	0.27	0.730859	0.0223751	0.873883	0.0369904	0.777497	0.027152	0.869607	0.0345697	0.840264
	SLC39A11	0.00483344	0.579674	0.0071567	0.323941	0.00408501	0.612126	0.00238578	0.551108	0.00779469	0.400117	0.00401901	0.483288	0.00433053	0.574815	0.00702806	0.298679	0.00866006	0.297513	0.00340993	0.634473	0.06004	0.404975	0.0551355	0.424019	0.0943534	0.403809	0.0902486	0.414108	0.181736	0.411387	0.178087	0.434318	0.0627744	0.447338	0.0628568	0.384571	0.0737885	0.381073	0.09	0.413136	0.05334	0.395453	0.11995	0.417217	0.140803	0.410805	0.0732873	0.407501
	SLC39A12	0.00708314	0.300233	0.00494625	0.613292	0.00581049	0.357754	0.00187289	0.714147	0.00791543	0.389429	0.00374547	0.537116	0.00584604	0.358531	0.00364658	0.757676	0.00603906	0.569957	0.00520515	0.326467	0.0547862	0.472406	0.0404957	0.634668	0.0451332	0.531675	0.0331071	0.54178	0.0657161	0.48115	0.0953717	0.384959	0.0342656	0.52157	0.0568259	0.444034	0.0725703	0.430043	0.1	0.345122	0.058117	0.42227	0.042611	0.544112	0.0584565	0.576953	0.061696	0.530898
	SLC39A13	0.00700695	0.307812	0.0157336	0.0386708	0.00287885	0.821998	0.000945954	0.95375	0.0324252	0.0068014	0.00782336	0.108434	0.00823221	0.157404	0.0112213	0.0915274	0.0117956	0.139914	0.00231318	0.851924	0.0392011	0.686553	0.0324718	0.755927	0.325743	0.825107	0.371934	0.777303	0.0482877	0.692771	0.10399	0.326856	0.280081	0.629227	0.330404	0.532452	0.470715	0.474932	0.13	0.19316	0.24221	0.415857	0.442185	0.795375	0.278567	0.76953	0.0435776	0.746016
	SLC39A14	0.00268717	0.885931	0.00356122	0.807229	0.00206577	0.933152	0.00134349	0.876603	0.00473843	0.751069	0.00326452	0.638166	0.0028129	0.820443	0.00398243	0.710649	0.00420759	0.807229	0.00224156	0.865138	0.100852	0.124174	0.0748445	0.232414	0.171189	0.14555	0.195277	0.145744	0.120868	0.133502	0.131895	0.190634	0.155028	0.105325	0.172306	0.160707	0.126089	0.141275	0.13	0.208123	0.135033	0.117373	0.140376	0.203848	0.20178	0.148853	0.117457	0.140692
	Gene Max FST
	SLC30A1	0.0462538	0.658	0.0316595	0.868	0.0625744	0.307	0.0104125	0.943	0.0340738	0.908	0.0397622	0.555	0.0542068	0.442	0.0330762	0.84	0.049	0.744	0.0806231	0.121	0.522576	0.177031	0.556862	0.092	0.491426	0.34	0.469274	0.289	0.459392	0.418	0.60515	0.261	0.411239	0.386	0.508557	0.072	0.360337	0.129	0.5	0.076	0.450192	0.109	0.405929	0.228	0.485038	0.184	0.522496	0.278
	SLC30A2	0.0472675	0.634	0.0641235	0.407	0.111537	0.029	0.0126272	0.903	0.0416776	0.848	0.0278367	0.807	0.0199267	0.935	0.0387824	0.761	0.0888563	0.269	0.0908035	0.09	0.478078	0.258065	0.495604	0.166	0.208522	0.488	0.205355	0.553	0.415047	0.513	0.51401	0.427	0.169691	0.699	0.212783	0.22	0.243292	0.202	0.65	0.174	0.153507	0.328	0.201062	0.161	0.206512	0.094	0.667986	0.085
	SLC30A3	0.0309814	0.867	0.0554976	0.535	0.0373376	0.721	0.0149121	0.86	0.0598586	0.622	0.0241885	0.845	0.0384627	0.703	0.0407346	0.738	0.0641887	0.519	0.0259928	0.853	0.411879	0.400117	0.557879	0.091	0.124907	0.23	0.120789	0.271	0.420599	0.502	0.467514	0.519	0.101689	0.3	0.126899	0.182	0.152818	0.625	0.4	0.643	0.133446	0.205	0.174751	0.46	0.112373	0.243	0.472182	0.379
	SLC30A4	0.0607339	0.418	0.0805506	0.229	0.0325613	0.8	0.0119008	0.909	0.0998674	0.219	0.0357111	0.61	0.0581316	0.387	0.0990212	0.084	0.0737757	0.411	0.0322946	0.755	0.291053	0.683832	0.349404	0.457	0.384856	0.451	0.619215	0.45	0.796139	0.615	0.871665	0.675	0.576732	0.403	0.64648	0.623	0.716093	0.64	0.38	0.684	0.453094	0.589	0.333875	0.624	0.619516	0.511	0.353196	0.637
	SLC30A5	0.0486391	0.613	0.0911452	0.159	0.0597822	0.338	0.0325791	0.357	0.0617718	0.596	0.0635527	0.177	0.0435139	0.615	0.0601848	0.406	0.0733423	0.417	0.0624361	0.246	0.325455	0.600466	0.30791	0.561	0.351746	0.526	0.380137	0.459	0.445522	0.447	0.463632	0.527	0.328277	0.499	0.281934	0.667	0.329953	0.688	0.36	0.72	0.334359	0.46	0.360279	0.567	0.346381	0.533	0.405294	0.524
	SLC30A6	0.0306146	0.872	0.0644667	0.401	0.0405207	0.654	0.0364176	0.292	0.0965298	0.242	0.0378965	0.581	0.0384449	0.704	0.0561215	0.473	0.0486741	0.746	0.0515475	0.383	0.138659	0.93082	0.120522	0.932	0.89578	0.942	0.892123	0.945	0.176636	0.915	0.183658	0.936	0.872421	0.954	0.813961	0.94	0.849873	0.935	0.19	0.929	0.795961	0.913	0.797541	0.9	0.864021	0.956	0.163223	0.927
	SLC30A7	0.0506175	0.583	0.0506714	0.605	0.080826	0.134	0.0285346	0.467	0.0654679	0.547	0.044098	0.449	0.0411917	0.646	0.0372593	0.789	0.0685446	0.474	0.0543401	0.338	0.253307	0.76953	0.187315	0.839	0.477179	0.836	0.432934	0.844	0.248922	0.836	0.379019	0.698	0.377904	0.868	0.497149	0.821	0.624946	0.837	0.39	0.666	0.445025	0.884	0.578292	0.872	0.39871	0.841	0.238719	0.841
	SLC30A8	0.0863962	0.161	0.102979	0.104	0.0942466	0.071	0.0319805	0.376	0.093392	0.258	0.0479589	0.394	0.0852427	0.151	0.0669567	0.321	0.0664568	0.504	0.0577469	0.3	0.587378	0.0932763	0.600052	0.06	0.235024	0.074	0.228382	0.119	0.637296	0.12	0.628333	0.224	0.265554	0.203	0.239689	0.042	0.350106	0.043	0.7	0.112	0.277262	0.2	0.246863	0.053	0.214683	0.068	0.692139	0.063
	SLC30A9	0.0578704	0.458	0.0710315	0.319	0.0742428	0.182	0.0215184	0.657	0.0564412	0.667	0.0392505	0.56	0.0440188	0.605	0.0490678	0.596	0.0470908	0.765	0.0456136	0.492	0.755585	0.00738438	0.689144	0.016	0.516181	0.01	0.560305	0.009	0.878605	0.002	0.850659	0.01	0.517457	0.027	0.50088	0.012	0.511723	0.004	0.82	0.018	0.453032	0.035	0.498038	0.003	0.563587	0.02	0.842825	0.004
	SLC30A10	0.0878447	0.151	0.132516	0.038	0.0558522	0.396	0.0596736	0.086	0.120441	0.113	0.0453486	0.435	0.0854192	0.151	0.120745	0.034	0.127483	0.082	0.0535334	0.352	0.52014	0.180917	0.454233	0.232	0.534997	0.166	0.529099	0.173	0.543854	0.256	0.5565	0.346	0.526527	0.113	0.552981	0.122	0.59706	0.155	0.61	0.256	0.539058	0.085	0.493288	0.281	0.605328	0.078	0.625651	0.123
	SLC39A1	0.0464335	0.654	0.0211438	0.952	0.0610486	0.322	0.0245744	0.576	0.0305811	0.932	0.0149148	0.96	0.0309314	0.819	0.0222145	0.945	0.0308508	0.923	0.0192697	0.932	0.274064	0.723669	0.134165	0.921	0.64044	0.819	0.612796	0.91	0.231541	0.856	0.353035	0.746	0.588734	0.886	0.550212	0.721	0.531605	0.637	0.46	0.517	0.545097	0.655	0.496371	0.87	0.634343	0.759	0.336881	0.667
	SLC39A2	0.0571946	0.47	0.0684469	0.349	0.014243	0.964	0.010899	0.931	0.0862888	0.312	0.0347318	0.672	0.0292007	0.85	0.0388948	0.76	0.0962752	0.212	0.025056	0.863	0.26052	0.752235	0.359663	0.436	0.369092	0.815	0.340402	0.809	0.363616	0.633	0.400813	0.656	0.247443	0.906	0.486167	0.921	0.565751	0.802	0.31	0.801	0.390187	0.97	0.566223	0.244	0.589604	0.937	0.252973	0.823
	SLC39A3	0.0737212	0.265	0.0302166	0.884	0.0408487	0.65	0.0340885	0.333	0.140806	0.062	0.0491533	0.365	0.0866701	0.146	0.0308442	0.876	0.070492	0.451	0.0397274	0.597	0.558394	0.127283	0.581738	0.074	0.241199	0.113	0.461168	0.063	0.567532	0.215	0.532472	0.391	0.371916	0.087	0.22149	0.066	0.33012	0.243	0.5	0.447	0.518437	0.096	0.52279	0.268	0.519295	0.04	0.605713	0.145
	SLC39A4	0.047461	0.632	0.0770262	0.263	0.0776752	0.151	0.0474462	0.154	0.0800553	0.378	0.032564	0.699	0.0553038	0.426	0.0821778	0.175	0.135585	0.062	0.0280807	0.807	0.86064	0.000194326	0.762676	0.003	0.64542	0	0.450648	0	0.935921	0.001	0.932325	0	0.388584	0	0.434469	0.001	0.450051	0.003	0.85	0.007	0.371536	0	0.714967	0.005	0.619336	0	0.908139	0.001
	SLC39A5	0.0415171	0.723	0.0224924	0.941	0.0655097	0.272	0.010899	0.931	0.0555375	0.682	0.06927	0.138	0.028076	0.859	0.0269995	0.911	0.0848192	0.307	0.0804836	0.122	0.475275	0.262728	0.425527	0.289	0.50316	0.21	0.385511	0.31	0.471647	0.391	0.519681	0.415	0.364032	0.347	0.301559	0.324	0.353185	0.426	0.5	0.453	0.283792	0.372	0.447575	0.37	0.656515	0.045	0.677312	0.075
	SLC39A6	0.0201277	0.957	0.0393056	0.78	0.0395127	0.664	0.0112502	0.916	0.0430801	0.83	0.0240804	0.846	0.0245628	0.9	0.031576	0.865	0.0465374	0.768	0.0443642	0.506	0.322306	0.609017	0.355534	0.444	0.293577	0.658	0.358895	0.502	0.316	0.718	0.29843	0.827	0.299631	0.568	0.361738	0.488	0.317674	0.716	0.3	0.818	0.301551	0.544	0.312418	0.672	0.353138	0.513	0.311388	0.718
	SLC39A7	0.0590319	0.446	0.0369166	0.81	0.0516871	0.463	0.0161722	0.825	0.106269	0.182	0.0904868	0.037	0.110108	0.074	0.0329209	0.848	0.0567025	0.636	0.0465108	0.469	0.112937	0.953362	0.181288	0.848	0.220325	0.876	0.226341	0.937	0.122641	0.953	0.137692	0.961	0.146482	0.969	0.145316	0.988	0.266867	0.983	0.05	0.99	0.0778115	0.988	0.513858	0.908	0.134977	0.897	0.157187	0.931
	SLC39A8	0.138117	0.017	0.0704762	0.325	0.0658437	0.27	0.045091	0.174	0.085583	0.322	0.0809706	0.071	0.0720091	0.235	0.0609433	0.395	0.0875794	0.282	0.050527	0.4	0.506434	0.205791	0.525244	0.127	0.181721	0.192	0.130481	0.131	0.534287	0.268	0.641884	0.202	0.0845331	0.122	0.053314	0.196	0.0683149	0.301	0.67	0.155	0.0495193	0.2	0.167668	0.274	0.170496	0.121	0.551336	0.228
	SLC39A9	0.0809439	0.202	0.074941	0.282	0.0424484	0.626	0.0407052	0.224	0.0852108	0.325	0.0526858	0.322	0.0406047	0.657	0.0406922	0.741	0.0826478	0.323	0.0508594	0.394	0.561686	0.122231	0.489436	0.176	0.48487	0.244	0.436722	0.336	0.596993	0.172	0.659884	0.174	0.346813	0.451	0.492554	0.209	0.654825	0.093	0.71	0.105	0.401764	0.301	0.652365	0.066	0.490435	0.234	0.653735	0.096
	SLC39A10	0.102141	0.084	0.0869945	0.189	0.0638802	0.294	0.0181211	0.777	0.0933238	0.259	0.061593	0.203	0.0840332	0.156	0.0760187	0.226	0.0794201	0.359	0.0509207	0.391	0.225165	0.820249	0.263215	0.681	0.434254	0.779	0.198872	0.854	0.248646	0.836	0.385838	0.683	0.218247	0.774	0.604946	0.805	0.617053	0.688	0.74	0.442	0.245222	0.689	0.236537	0.82	0.281218	0.69	0.258928	0.813
	SLC39A11	0.0990781	0.095	0.396825	0.005	0.105292	0.04	0.285602	0.009	0.434851	0.005	0.0694351	0.133	0.32189	0.008	0.132062	0.018	0.370191	0.006	0.261519	0.011	0.6751	0.0314808	0.572123	0.081	0.611161	0.052	0.569134	0.071	0.371888	0.013	0.390342	0.006	0.466807	0.064	0.634291	0.049	0.772198	0.018	0.84	0.01	0.559552	0.066	0.669794	0.03	0.354397	0.068	0.761254	0.023
	SLC39A12	0.109457	0.06	0.0789029	0.247	0.058837	0.346	0.0233607	0.611	0.126779	0.095	0.0714283	0.12	0.12503	0.052	0.0622313	0.379	0.0718902	0.44	0.0854119	0.107	0.477062	0.260008	0.436511	0.268	0.218354	0.259	0.158794	0.346	0.562115	0.224	0.562176	0.335	0.160171	0.375	0.261082	0.202	0.355009	0.12	0.62	0.234	0.258967	0.212	0.201448	0.149	0.247961	0.414	0.535958	0.255
	SLC39A13	0.0603267	0.422	0.0768411	0.266	0.0393638	0.675	0.010899	0.931	0.144046	0.056	0.032564	0.699	0.0664027	0.286	0.0432837	0.702	0.0993364	0.196	0.0334894	0.728	0.245401	0.782355	0.213305	0.788	0.752604	0.79	0.754173	0.805	0.304367	0.741	0.500257	0.452	0.639727	0.654	0.721323	0.769	0.842717	0.646	0.54	0.371	0.603062	0.605	0.814522	0.802	0.707873	0.823	0.249978	0.826
	SLC39A14	0.033728	0.832	0.042173	0.742	0.0393638	0.675	0.0161722	0.825	0.0606263	0.614	0.0385045	0.573	0.0305144	0.826	0.0503853	0.566	0.0608587	0.58	0.0437861	0.512	0.567727	0.114846	0.516705	0.137	0.573539	0.056	0.631907	0.078	0.594791	0.177	0.632112	0.218	0.549445	0.056	0.610054	0.125	0.541605	0.262	0.57	0.312	0.527917	0.08	0.501353	0.277	0.66341	0.059	0.594599	0.165
		Abbreviations: Prop SNP, analysis for unusual proportion of SNPs with top FST values; WA FST, analysis of weighted average FST; Max FST, analysis of maximum FST
		Color scheme: Light green indicates p-value <0,05; Darker green indicates p-value <0.01
[truncated: 524 more columns]

## Sheet: Table S6
	Table S6. Patterns of population differentiation for ZTGs in the South Asian Dataset: all SA populations or population groups vs YRI (AFR)
	Populations	YRI_T-AA		YRI_T-DR		YRI_T-TB		YRI_BEB		YRI_nT-DR		YRI_nT-IE		YRI_PAK		YRI_STU
		FST	p-value	FST	p-value	FST	p-value	FST	p-value	FST	p-value	FST	p-value	FST	p-value	FST	p-value
	Set of 24 ZTGs
	Prop SNP		0.0868		0.0263		0.0373		0.121		0.1017		0.0596		0.1156		0.0522
	Max FST	0.490161	0.3709	0.443947	0.1533	0.477804	0.4414	0.405951	0.2201	0.391474	0.272	0.405119	0.1484	0.39594	0.1622	0.410246	0.1528
	WA FST	0.107713	0.1376	0.105798	0.0701	0.116141	0.1566	0.0868606	0.2461	0.0895838	0.1638	0.0944501	0.0978	0.0916609	0.1051	0.0930463	0.1145
	Gene WA FST
	SLC30A1	0.0248369	0.915363	0.0219694	0.926996	0.0340827	0.866426	0.0181789	0.937224	0.0158388	0.948857	0.020315	0.923987	0.0288782	0.852788	0.0152479	0.954673
	SLC30A2	0.188212	0.0758123	0.223624	0.0379061	0.204814	0.0850381	0.172657	0.0657842	0.141373	0.114521	0.145981	0.108905	0.128617	0.137585	0.161485	0.0802246
	SLC30A3	0.0797257	0.450862	0.106652	0.258323	0.257311	0.0385078	0.0858771	0.319093	0.0828711	0.331729	0.0960353	0.259527	0.1221	0.155034	0.0831197	0.343562
	SLC30A4	0.076962	0.471921	0.130729	0.17148	0.172123	0.130566	0.100339	0.246691	0.14182	0.113117	0.145735	0.109105	0.133826	0.125752	0.125971	0.152627
	SLC30A5	0.0411652	0.783795	0.0309048	0.859807	0.0390412	0.831528	0.0301827	0.841155	0.0346094	0.79302	0.0310124	0.833734	0.0293959	0.846771	0.0377452	0.759727
	SLC30A6	0.22211	0.0495387	0.165042	0.0948656	0.131255	0.230846	0.0719527	0.412355	0.0503503	0.611312	0.0345079	0.79643	0.0289016	0.852587	0.070921	0.423787
	SLC30A7	0.0249125	0.914962	0.0349655	0.823506	0.0783178	0.510028	0.0306564	0.838147	0.0415973	0.71079	0.0286454	0.854994	0.0220281	0.91055	0.0431182	0.696951
	SLC30A8	0.0955216	0.349579	0.0859956	0.368432	0.0953028	0.399719	0.0864126	0.317088	0.0928492	0.279182	0.0933186	0.273165	0.112023	0.181909	0.0915433	0.290814
	SLC30A9	0.450732	0.00180505	0.485293	0.000802246	0.566561	0.000401123	0.339223	0.00481348	0.372336	0.00361011	0.425203	0.00200562	0.349019	0.00421179	0.409628	0.00280786
	SLC30A10	0.0483207	0.719414	0.0477469	0.697553	0.0472734	0.766346	0.052663	0.582431	0.0559088	0.553149	0.0696554	0.423385	0.067278	0.433012	0.0625528	0.494585
	SLC39A1	0.0165682	0.963899	0.0186145	0.944645	0.0401674	0.824108	0.0414246	0.713799	0.0315627	0.821901	0.0331629	0.811272	0.0449906	0.664661	0.0505843	0.617529
	SLC39A2	0.0496402	0.708183	0.0486998	0.686322	0.059443	0.658644	0.0404312	0.723827	0.0430355	0.69294	0.0433189	0.687726	0.0524785	0.580826	0.0492974	0.630566
	SLC39A3	0.0876812	0.398917	0.0446843	0.729442	0.0657178	0.606298	0.0599213	0.516847	0.0496091	0.619334	0.0824961	0.331127	0.0948702	0.258724	0.0682027	0.445648
	SLC39A4	0.0696543	0.52868	0.0886797	0.351785	0.0619187	0.63939	0.0877086	0.308664	0.0822908	0.335138	0.0768696	0.365423	0.0724964	0.391697	0.0815087	0.35359
	SLC39A5	0.437826	0.00220618	0.418922	0.00180505	0.307374	0.019655	0.380213	0.00280786	0.395971	0.00300842	0.376674	0.00340955	0.378085	0.00361011	0.368674	0.00340955
	SLC39A6	0.0959141	0.347373	0.0611939	0.559968	0.0851934	0.462495	0.0573014	0.537706	0.0496736	0.618732	0.0505938	0.612114	0.0528598	0.576213	0.0494147	0.629964
	SLC39A7	0.125019	0.212996	0.0784862	0.415363	0.0231289	0.937625	0.0353273	0.7858	0.0217521	0.906338	0.0421103	0.704773	0.0438084	0.676093	0.0363085	0.775973
	SLC39A8	0.0627555	0.588247	0.0551718	0.618933	0.0773227	0.518452	0.0508199	0.59988	0.0594544	0.517449	0.0683661	0.434817	0.066439	0.442038	0.063133	0.489771
	SLC39A9	0.0460491	0.73927	0.020928	0.932611	0.060892	0.646611	0.014512	0.956478	0.0217461	0.906338	0.0235729	0.899118	0.0160679	0.949258	0.0165888	0.948456
	SLC39A10	0.0736098	0.499799	0.0468058	0.707381	0.0674417	0.589852	0.0381546	0.751705	0.0386553	0.74649	0.0415039	0.711592	0.0457947	0.655636	0.0397814	0.734456
	SLC39A11	0.0799852	0.449258	0.0879689	0.355796	0.0863776	0.454272	0.0820545	0.34296	0.0897654	0.295026	0.0876937	0.304452	0.0880191	0.293622	0.0882816	0.309467
	SLC39A12	0.0348174	0.845367	0.0587437	0.582631	0.0765685	0.52487	0.0506084	0.603289	0.0573969	0.538909	0.0609418	0.508223	0.0611885	0.491777	0.0602298	0.514039
	SLC39A13	0.0793967	0.452667	0.0950559	0.316887	0.0858521	0.458083	0.0717306	0.413558	0.071576	0.407942	0.0726415	0.398917	0.0644636	0.461693	0.0616869	0.501003
	SLC39A14	0.0736918	0.498997	0.0822651	0.3927	0.0638978	0.620337	0.0863046	0.317489	0.107969	0.207982	0.116448	0.181107	0.0962313	0.249499	0.0980871	0.257521
	Gene Max FST
	SLC30A1	0.213247	0.905736	0.142985	0.934517	0.165112	0.933614	0.150782	0.909747	0.0927359	0.949659	0.0928396	0.950261	0.0933103	0.951063	0.0921576	0.955074
	SLC30A2	0.464244	0.558363	0.544932	0.230445	0.453968	0.560971	0.457199	0.332531	0.422263	0.395507	0.425655	0.376053	0.381369	0.442038	0.46674	0.306659
	SLC30A3	0.473771	0.542519	0.529662	0.258323	0.765959	0.0573606	0.445298	0.354994	0.370887	0.487565	0.423966	0.37846	0.476684	0.269354	0.416434	0.401725
	SLC30A4	0.346239	0.757521	0.350785	0.623746	0.387907	0.683714	0.262081	0.743081	0.400008	0.435419	0.398768	0.42158	0.360002	0.481348	0.319207	0.608504
	SLC30A5	0.434738	0.615122	0.382444	0.550943	0.355288	0.733855	0.344638	0.565383	0.295805	0.625552	0.262788	0.697152	0.269363	0.672884	0.351372	0.533093
	SLC30A6	0.665066	0.179402	0.457463	0.391095	0.438428	0.58925	0.229415	0.801243	0.1687	0.856398	0.163199	0.876053	0.118534	0.925792	0.223746	0.803249
	SLC30A7	0.492795	0.501404	0.416887	0.479142	0.576205	0.312876	0.305914	0.658444	0.266386	0.680706	0.253969	0.716005	0.207946	0.797633	0.376123	0.481749
	SLC30A8	0.664737	0.180806	0.49656	0.317088	0.5604	0.340955	0.501601	0.249499	0.508004	0.242078	0.543425	0.183313	0.583886	0.124348	0.54252	0.186322
	SLC30A9	0.913052	0.00240674	0.866916	0.00240674	0.944984	0.00180505	0.744395	0.0200562	0.706529	0.0389089	0.791641	0.00982752	0.69213	0.0381067	0.763955	0.0134376
	SLC30A10	0.578784	0.320598	0.410188	0.491978	0.416315	0.63207	0.475735	0.298034	0.626636	0.101885	0.587677	0.126755	0.585565	0.122543	0.511761	0.22864
	SLC39A1	0.0883419	0.969916	0.130813	0.943642	0.178079	0.925191	0.202976	0.843562	0.138325	0.901524	0.141992	0.906137	0.176979	0.845969	0.233248	0.786201
	SLC39A2	0.162268	0.936823	0.207944	0.866827	0.229839	0.881869	0.136824	0.922984	0.149958	0.887084	0.139411	0.909146	0.121787	0.923185	0.132776	0.923385
	SLC39A3	0.358695	0.745888	0.182311	0.894906	0.361415	0.728039	0.244919	0.770056	0.187774	0.827517	0.292401	0.632972	0.304519	0.601484	0.2518	0.755315
	SLC39A4	0.444447	0.593462	0.369944	0.580225	0.526548	0.408544	0.470284	0.30726	0.363722	0.498997	0.359067	0.498195	0.458833	0.296831	0.524195	0.210991
	SLC39A5	0.516668	0.445848	0.570629	0.188929	0.528084	0.402327	0.590312	0.125351	0.730023	0.029282	0.68375	0.0477337	0.687421	0.0387084	0.612758	0.0952667
	SLC39A6	0.720059	0.101284	0.514147	0.283795	0.63197	0.215403	0.520685	0.217609	0.419052	0.400722	0.430064	0.366627	0.470809	0.279182	0.451154	0.336743
	SLC39A7	0.347918	0.755315	0.187077	0.889892	0.054839	0.979342	0.0823091	0.960489	0.0368882	0.982351	0.0853148	0.954071	0.088493	0.953269	0.0818652	0.961091
	SLC39A8	0.754309	0.0663859	0.773113	0.0198556	0.788708	0.0449258	0.685064	0.0461292	0.600829	0.12856	0.669238	0.0557561	0.609963	0.10008	0.718699	0.0284797
	SLC39A9	0.292799	0.831428	0.292052	0.74649	0.54819	0.362816	0.19517	0.85359	0.165764	0.859807	0.221734	0.778981	0.170122	0.857802	0.210274	0.826113
	SLC39A10	0.504182	0.473526	0.425071	0.463498	0.3866	0.684517	0.376501	0.492178	0.370075	0.489972	0.386391	0.445848	0.421039	0.368231	0.310233	0.630164
	SLC39A11	0.79406	0.0385078	0.820415	0.00802246	0.69745	0.122242	0.816132	0.00561572	0.785141	0.0126354	0.759196	0.0194545	0.773523	0.0130365	0.777131	0.0120337
	SLC39A12	0.444126	0.594063	0.459088	0.388488	0.529341	0.399118	0.415663	0.413558	0.516874	0.229844	0.463841	0.304252	0.435077	0.339551	0.474169	0.291817
	SLC39A13	0.623903	0.236863	0.6246	0.12154	0.52854	0.40012	0.512914	0.229944	0.399869	0.43562	0.44003	0.345768	0.396226	0.414561	0.427948	0.377457
	SLC39A14	0.465413	0.556458	0.498694	0.311472	0.413137	0.636382	0.576015	0.140393	0.673133	0.0599679	0.706502	0.0354994	0.618982	0.0922583	0.57564	0.138989
	Abbreviations: Prop SNP, analysis for unusual proportion of SNPs with top FST values; WA FST, analysis of weighted average FST; Max FST, analysis of maximum FST
	Color scheme: Light green indicates p-value <0,05; Darker green indicates p-value <0.01

## Sheet: Table S7
	Table S7. XP-EHH analysis in the 1000GP Dataset.
	Reference	YRI								CEU								CHB								GIH								MXL
	Population	CEU		CHB		GIH		MXL		YRI		CHB		GIH		MXL		YRI		CEU		GIH		MXL		YRI		CEU		CHB		MXL		YRI		CEU		CHB		GIH
		XP-EHH	p-value	XP-EHH	p-value	XP-EHH	p-value	XP-EHH	p-value	XP-EHH	p-value	XP-EHH	p-value	XP-EHH	p-value	XP-EHH	p-value	XP-EHH	p-value	XP-EHH	p-value	XP-EHH	p-value	XP-EHH	p-value	XP-EHH	p-value	XP-EHH	p-value	XP-EHH	p-value	XP-EHH	p-value	XP-EHH	p-value	XP-EHH	p-value	XP-EHH	p-value	XP-EHH	p-value
	Set of 24 ZTGs
	Prop SNP		0.639		0.225		0.427		0.187		0.231		0.154		0.23		0.467		0.394		0.126		0.05		0.101		0.189		0.583		0.286		0.403		0.104		0.016		0.037		0.466
	Avg XP-EHH	0.626107	0.376	0.633082	0.42	0.705236	0.166	0.714414	0.147	0.610797	0.584	0.643837	0.301	0.648979	0.314	0.664761	0.212	0.633013	0.517	0.586425	0.449	0.626271	0.313	0.635854	0.21	0.644316	0.38	0.449535	0.881	0.702855	0.22	0.597533	0.393	0.612235	0.571	0.509337	0.752	0.58426	0.578	0.538911	0.72
	Max XP-EHH	1.74977	0.035	1.45113	0.272	1.84056	0.011	1.76284	0.031	1.51809	0.3	1.227	0.47	1.39944	0.236	1.27866	0.329	1.37136	0.519	1.42857	0.105	1.57835	0.024	1.293	0.246	1.52321	0.25	1.06511	0.846	1.21191	0.494	1.13622	0.679	1.56067	0.274	1.18403	0.783	1.12812	0.767	1.3166	0.575
	SUMSTAT (Max)	31.496	0.258	29.023	0.6212	36.811	0.1319	35.257	0.1239	31.88	0.6384	24.54	0.5232	29.388	0.4297	28.131	0.5875	28.799	0.8093	25.714	0.5758	31.567	0.2833	27.153	0.4505	30.464	0.5071	19.172	0.9817	20.602	0.1661	22.724	0.8599	31.213	0.5464	21.313	0.8129	20.306	0.9456	25.016	0.7214
	Gene Avg XP-EHH
	SLC30A1	NA	NA	NA	NA	NA	NA	NA	NA	0.626035	0.411	0.131576	0.859	NA	NA	0.0912124	0.901	1.22191	0.106	0.78348	0.281	0.0852812	0.924	0.667046	0.347	1.2494	0.082	0.995595	0.183	0.622519	0.368	0.93528	0.202	0.58978	0.44	0.147375	0.853	0.00996774	0.994	NA	NA
	SLC30A2	0.935602	0.182	1.43948	0.077	2.33553	0.009	2.23454	0.013	NA	NA	0.666566	0.338	2.15517	0.011	2.06861	0.017	NA	NA	NA	NA	0.828623	0.244	0.936253	0.201	NA	NA	NA	NA	NA	NA	0.072472	0.925	NA	NA	NA	NA	NA	NA	0.0424397	0.972
	SLC30A3	0.696028	0.312	2.22624	0.013	0.653338	0.345	0.78656	0.26	0.154932	0.893	1.83339	0.035	0.591472	0.392	0.573474	0.41	NA	NA	NA	NA	NA	NA	NA	NA	NA	NA	0.217618	0.745	1.94828	0.026	0.204838	0.766	NA	NA	0.0438559	0.969	1.95426	0.026	0.316497	0.665
	SLC30A4	0.0774707	0.935	0.0577417	0.959	0.17421	0.805	0.333081	0.619	0.44046	0.587	0.0817014	0.921	0.321051	0.646	0.608424	0.377	0.626082	0.432	0.240407	0.721	0.53028	0.465	0.737104	0.301	0.392147	0.649	0.0554385	0.95	0.0591717	0.943	0.454702	0.51	0.343309	0.708	0.30269	0.679	NA	NA	0.228383	0.759
	SLC30A5	0.298863	0.655	0.197628	0.771	0.245338	0.711	0.176071	0.811	0.396193	0.638	0.0451205	0.965	0.164511	0.822	NA	NA	0.510689	0.542	0.244851	0.716	0.216116	0.775	0.0314861	0.979	0.416339	0.625	0.15101	0.823	0.076708	0.916	0.377658	0.58	0.709985	0.326	0.814704	0.251	0.360778	0.581	0.677978	0.335
	SLC30A6	NA	NA	NA	NA	NA	NA	NA	NA	0.816654	0.26	0.190656	0.779	0.113759	0.886	0.228363	0.735	1.24111	0.101	0.572747	0.416	0.443588	0.541	0.654576	0.355	1.21908	0.088	0.413233	0.546	0.370971	0.573	0.387003	0.571	0.821511	0.247	0.114847	0.89	0.110304	0.877	0.0887174	0.917
	SLC30A7	NA	NA	0.0796795	0.931	0.100656	0.908	0.545586	0.404	1.11954	0.123	0.230719	0.73	0.798213	0.258	1.44016	0.074	0.959742	0.202	0.317147	0.65	0.510207	0.483	1.06013	0.154	0.656706	0.383	0.0686386	0.932	0.347582	0.6	0.790462	0.269	0.889407	0.214	0.12237	0.883	0.160577	0.812	0.0925205	0.913
	SLC30A8	0.969586	0.169	0.31266	0.632	1.00433	0.168	1.75885	0.038	0.567459	0.464	1.1984	0.128	0.360182	0.602	1.41474	0.078	0.400491	0.652	0.967781	0.201	1.04324	0.15	1.99018	0.017	0.417614	0.623	0.426624	0.533	0.732903	0.303	1.28571	0.099	0.592378	0.437	0.810329	0.253	0.400011	0.549	0.644786	0.361
	SLC30A9	0.752738	0.276	1.92559	0.028	1.45233	0.066	1.57596	0.054	0.37231	0.664	1.75426	0.041	1.51434	0.056	1.85364	0.032	0.346296	0.708	NA	NA	NA	NA	0.101077	0.895	0.122522	0.922	NA	NA	0.826065	0.256	0.448694	0.515	0.110826	0.933	NA	NA	0.466756	0.49	0.0411733	0.973
	SLC30A10	0.932242	0.184	0.723807	0.305	0.895035	0.209	0.569076	0.387	0.396836	0.638	0.332071	0.621	0.59426	0.391	0.223774	0.741	0.815859	0.28	1.19398	0.125	1.07644	0.141	1.08237	0.147	0.650998	0.388	0.459525	0.5	0.0608371	0.941	0.238948	0.722	0.592401	0.437	0.957696	0.184	0.765791	0.283	0.924339	0.205
	SLC39A1	NA	NA	0.00937175	0.996	NA	NA	NA	NA	1.36574	0.067	1.18719	0.131	0.0396986	0.971	0.0950645	0.898	0.425126	0.628	NA	NA	NA	NA	NA	NA	1.50853	0.045	0.101247	0.89	1.49573	0.076	0.176536	0.799	1.57957	0.034	0.133849	0.87	1.45714	0.071	0.100541	0.904
	SLC39A2	0.262309	0.698	0.287027	0.66	0.379518	0.556	0.439236	0.503	0.149846	0.898	0.0293213	0.98	0.226618	0.756	0.44816	0.516	0.225903	0.83	0.0860773	0.905	0.272332	0.715	0.467046	0.501	0.116456	0.929	NA	NA	NA	NA	0.256032	0.704	0.117741	0.928	NA	NA	NA	NA	NA	NA
	SLC39A3	1.19973	0.111	0.137873	0.843	0.501124	0.452	0.877845	0.22	NA	NA	NA	NA	NA	NA	0.0297747	0.976	0.15771	0.891	1.30304	0.095	0.577509	0.423	1.05804	0.155	0.0410897	0.986	1.10296	0.15	NA	NA	0.564264	0.417	NA	NA	0.551147	0.432	NA	NA	NA	NA
	SLC39A4	0.206366	0.772	0.319204	0.624	1.16571	0.121	0.280417	0.684	0.493508	0.534	0.657097	0.344	2.25475	0.009	0.640487	0.358	0.126394	0.917	0.117159	0.873	1.00532	0.165	0.0741615	0.927	NA	NA	NA	NA	NA	NA	NA	NA	0.335171	0.717	0.389566	0.583	0.249713	0.699	1.47677	0.055
	SLC39A5	1.35442	0.084	1.02498	0.172	1.88696	0.024	1.66087	0.046	NA	NA	NA	NA	0.825115	0.245	0.326117	0.632	NA	NA	0.348606	0.612	1.07571	0.141	0.641124	0.364	NA	NA	NA	NA	NA	NA	NA	NA	NA	NA	NA	NA	NA	NA	0.422553	0.546
	SLC39A6	0.149295	0.845	0.232404	0.728	0.226007	0.738	0.0591287	0.964	0.80473	0.268	0.258193	0.695	0.440327	0.52	0.0617279	0.938	0.862847	0.25	0.0431715	0.958	0.18199	0.809	0.070712	0.931	0.842461	0.244	NA	NA	0.147856	0.821	NA	NA	0.995688	0.162	0.433994	0.532	0.599907	0.389	0.817705	0.251
	SLC39A7	NA	NA	NA	NA	NA	NA	NA	NA	1.63912	0.031	0.129831	0.861	0.395771	0.565	0.183197	0.789	1.48195	0.056	0.0414689	0.96	0.208481	0.783	0.0375098	0.974	1.51209	0.045	0.123504	0.859	0.300925	0.642	0.379109	0.58	1.59838	0.032	0.0513349	0.96	0.0473682	0.961	0.22611	0.764
	SLC39A8	0.467015	0.48	1.46191	0.074	0.965738	0.183	0.435987	0.508	0.678793	0.366	2.12846	0.016	1.3042	0.095	0.582758	0.401	0.142101	0.903	NA	NA	0.603156	0.404	NA	NA	0.669896	0.372	0.130141	0.851	1.75256	0.041	0.689922	0.32	0.385256	0.662	0.137325	0.865	2.14945	0.017	0.950141	0.191
	SLC39A9	0.387349	0.556	0.924168	0.206	0.109647	0.896	0.748593	0.278	0.317956	0.727	1.07684	0.16	0.046107	0.965	1.15369	0.132	0.124511	0.918	NA	NA	NA	NA	0.167584	0.813	0.547933	0.487	0.61784	0.381	1.67175	0.051	1.63452	0.046	0.0610269	0.971	NA	NA	0.320478	0.623	NA	NA
	SLC39A10	1.02384	0.155	0.195736	0.772	0.335137	0.604	0.167271	0.82	0.122244	0.924	NA	NA	NA	NA	NA	NA	0.79733	0.292	1.82956	0.023	1.06191	0.146	0.359244	0.598	0.25783	0.792	1.26267	0.107	NA	NA	NA	NA	0.805166	0.257	2.6369	0.004	0.55549	0.421	1.40998	0.063
	SLC39A11	0.773275	0.266	0.586369	0.39	0.802186	0.253	0.61361	0.358	0.784015	0.282	0.427636	0.524	0.563594	0.409	0.796105	0.267	0.690622	0.38	0.824404	0.264	0.964899	0.179	0.734768	0.303	0.630349	0.408	0.652459	0.358	0.512215	0.443	0.521146	0.456	0.675091	0.356	0.739309	0.297	0.494114	0.468	0.768729	0.275
	SLC39A12	0.212127	0.762	0.214737	0.747	0.0715017	0.949	0.370844	0.575	0.56979	0.462	0.334057	0.62	0.224966	0.757	0.660059	0.346	1.02024	0.174	0.802321	0.274	0.55153	0.446	0.883245	0.224	0.997554	0.164	1.10906	0.149	0.965966	0.203	1.75333	0.036	0.542902	0.493	0.656616	0.355	0.0373533	0.969	0.581193	0.406
	SLC39A13	NA	NA	NA	NA	0.0861791	0.928	0.151742	0.841	0.77422	0.293	NA	NA	0.256468	0.719	0.88125	0.226	0.872858	0.245	0.321256	0.643	0.558156	0.44	1.00563	0.169	0.504611	0.535	0.02009	0.988	NA	NA	0.582683	0.401	0.348159	0.704	NA	NA	NA	NA	NA	NA
	SLC39A14	0.571663	0.393	0.305039	0.64	0.714253	0.307	0.503019	0.442	0.236352	0.818	0.183667	0.789	0.43797	0.522	0.263939	0.694	0.243511	0.815	0.518198	0.46	0.730653	0.302	0.593661	0.399	0.132714	0.914	0.18398	0.783	0.0565097	0.946	0.19735	0.774	0.150963	0.895	0.124154	0.88	0.377221	0.564	0.428754	0.54
	Gene Max XP-EHH
	SLC30A1	NA	NA	NA	NA	NA	NA	NA	NA	1.51159	0.440487	0.186846	0.937752	NA	NA	0.349708	0.858865	1.52613	0.435233	1.01781	0.556599	0.245714	0.915387	0.917053	0.598784	1.97731	0.243578	1.21646	0.473565	0.874584	0.607107	1.15476	0.493168	1.27379	0.589258	0.235412	0.92789	0.0159387	0.992743	NA	NA
	SLC30A2	1.39919	0.437485	1.87979	0.258687	2.78585	0.0803403	2.73106	0.0938161	NA	NA	0.947262	0.580141	2.71637	0.0548991	2.5103	0.0828729	NA	NA	NA	NA	1.24933	0.465374	1.31657	0.411094	NA	NA	NA	NA	NA	NA	0.182626	0.930683	NA	NA	NA	NA	NA	NA	0.0873615	0.973479
	SLC30A3	1.50074	0.396285	2.80938	0.0658784	1.42766	0.432656	1.6124	0.355749	0.610819	0.84329	2.58911	0.0685484	0.813855	0.666174	1.44152	0.363636	NA	NA	NA	NA	NA	NA	NA	NA	NA	NA	0.395997	0.848439	2.42597	0.103327	0.685663	0.705839	NA	NA	0.205252	0.937424	2.48984	0.0845846	0.406891	0.863017
	SLC30A4	0.367352	0.879733	0.0577417	0.980212	0.764367	0.716919	0.873482	0.678815	1.22685	0.576746	0.352214	0.866179	0.926351	0.612999	1.07333	0.522602	1.59323	0.405794	0.809128	0.65736	1.33839	0.424578	1.47216	0.351824	1.0994	0.641055	0.118433	0.956697	0.0591717	0.975806	0.941619	0.589565	1.46775	0.490183	0.498844	0.833537	NA	NA	0.940097	0.6382
	SLC30A5	1.03419	0.598476	0.666176	0.747346	0.756848	0.718573	0.553591	0.814954	0.686618	0.815717	0.0714678	0.97505	0.385056	0.857952	NA	NA	0.96234	0.693829	0.487505	0.801269	0.503811	0.807605	0.0621341	0.980243	0.902305	0.725917	0.702007	0.70569	0.489916	0.792843	0.41187	0.84323	1.63513	0.414805	1.49928	0.396236	0.866863	0.626627	1.42557	0.421411
	SLC30A6	NA	NA	NA	NA	NA	NA	NA	NA	1.51331	0.440257	0.688879	0.709425	0.435905	0.836041	0.885786	0.607233	1.96158	0.25365	1.11329	0.509391	0.884578	0.640141	1.3039	0.41692	1.91648	0.266743	1.01506	0.562689	0.823418	0.636089	1.00101	0.560497	1.36616	0.542767	0.709023	0.746761	0.373995	0.86011	0.388843	0.86764
	SLC30A7	NA	NA	0.0796795	0.971766	0.335886	0.89414	1.0119	0.61439	2.16816	0.191866	1.25913	0.446069	1.91801	0.213442	2.31714	0.111502	2.39062	0.117993	1.09081	0.520812	1.97705	0.184085	1.75513	0.248227	2.1079	0.200229	0.452632	0.822759	0.747768	0.675151	1.70658	0.282484	1.94779	0.276461	0.222182	0.931557	0.160577	0.942442	0.73951	0.7309
	SLC30A8	2.45451	0.127411	1.52401	0.375724	2.76956	0.0824669	3.14225	0.049612	2.14953	0.196921	1.77578	0.251512	1.41498	0.386017	2.65731	0.0642893	1.38063	0.506594	2.21085	0.130964	2.41064	0.0929237	3.66266	0.00734549	1.25529	0.576147	1.49408	0.364552	1.19716	0.454637	2.69797	0.066087	1.84603	0.315504	1.83901	0.268394	1.10916	0.512012	1.42549	0.421411
	SLC30A9	2.73573	0.0864492	3.76068	0.0106178	3.75225	0.0158318	3.86717	0.0119915	1.35136	0.522059	2.74191	0.0524194	2.73236	0.0531758	3.09839	0.0301356	0.346296	0.909797	NA	NA	NA	NA	0.19418	0.931611	1.37998	0.516514	NA	NA	1.38943	0.373992	1.12905	0.50236	0.888091	0.745656	NA	NA	1.1143	0.51026	0.272334	0.913382
	SLC30A10	3.80825	0.0135747	1.63095	0.336631	2.87085	0.0694707	1.966	0.253703	1.79132	0.327895	0.96991	0.571069	2.38654	0.0997046	1.5004	0.338523	2.67097	0.0631182	4.63117	0.00126904	4.64082	0.0010073	2.61895	0.0663627	2.22992	0.165138	1.54623	0.345921	0.253841	0.896925	0.908291	0.602981	2.2183	0.177612	3.68541	0.00855537	1.41242	0.386887	3.35065	0.0182482
	SLC39A1	NA	NA	0.00937175	0.996622	NA	NA	NA	NA	2.24899	0.164062	1.87992	0.220262	0.685461	0.726736	0.299649	0.884229	0.69553	0.793217	NA	NA	NA	NA	NA	NA	1.85007	0.296101	0.436834	0.828046	1.86714	0.219254	0.304974	0.88646	2.19008	0.185963	0.49372	0.835248	1.95298	0.194444	0.385758	0.868856
	SLC39A2	1.02652	0.60181	0.80977	0.680502	1.08883	0.571361	1.26552	0.494945	0.29022	0.931985	0.0305891	0.988911	0.455426	0.82644	0.785962	0.653692	0.474318	0.869995	0.1518	0.935533	0.386118	0.857718	0.624646	0.735816	0.274523	0.939908	NA	NA	NA	NA	0.475986	0.812422	0.117741	0.974949	NA	NA	NA	NA	NA	NA
	SLC39A3	2.18867	0.180757	0.567457	0.787162	1.21239	0.51725	1.8147	0.292735	NA	NA	NA	NA	NA	NA	0.0297747	0.988448	0.386348	0.898728	2.09557	0.158122	1.22724	0.475195	1.55586	0.317123	0.132611	0.974312	1.44828	0.382427	NA	NA	0.785414	0.66236	NA	NA	1.06783	0.592765	NA	NA	NA	NA
	SLC39A4	0.877639	0.667064	2.00446	0.222732	2.69603	0.0912098	1.94266	0.258641	1.9637	0.258042	1.15894	0.489667	3.13935	0.0236337	1.31322	0.414365	1.07364	0.645078	0.346269	0.859645	1.90984	0.201461	0.0786505	0.975431	NA	NA	NA	NA	NA	NA	NA	NA	1.63258	0.415933	1.13102	0.560743	0.524602	0.790791	2.84816	0.0513382
	SLC39A5	1.87678	0.268874	1.53582	0.373311	2.48961	0.124291	2.19872	0.187397	NA	NA	NA	NA	0.998488	0.579025	0.406124	0.835761	NA	NA	0.637567	0.733249	1.33533	0.425585	0.982955	0.568136	NA	NA	NA	NA	NA	NA	NA	NA	NA	NA	NA	NA	NA	NA	0.586602	0.787591
	SLC39A6	0.476175	0.84282	0.689699	0.73528	0.646286	0.768904	0.294293	0.916294	1.8156	0.316636	0.647371	0.728579	0.892892	0.627277	0.0617279	0.976896	1.94994	0.256948	0.275485	0.887817	0.524509	0.799295	0.120243	0.958967	1.85412	0.29289	NA	NA	0.317002	0.867692	NA	NA	1.89504	0.296096	0.795057	0.710584	1.07273	0.527778	1.38956	0.43601
	SLC39A7	NA	NA	NA	NA	NA	NA	NA	NA	1.85812	0.299173	0.220112	0.922631	0.617609	0.758493	0.26124	0.90005	1.5652	0.417098	0.0831522	0.965736	0.429972	0.839335	0.104505	0.965552	2.0969	0.203211	0.123504	0.954935	0.300925	0.876008	0.379109	0.856646	1.7486	0.362672	0.0938584	0.973356	0.100569	0.963213	0.454688	0.843066
	SLC39A8	3.11993	0.04382	3.88178	0.00868726	4.79291	0.00307183	3.48463	0.025629	2.38703	0.12454	3.43904	0.0123488	3.45081	0.0118168	1.56072	0.317428	0.297319	0.925813	NA	NA	1.45155	0.36968	NA	NA	2.01333	0.230734	0.587758	0.765106	3.45572	0.016129	1.58808	0.32	2.15805	0.196118	0.534956	0.818626	4.1192	0.003003	2.14326	0.180292
	SLC39A9	0.97145	0.623005	2.06435	0.20777	0.543983	0.811673	1.53257	0.387256	0.822178	0.761029	1.85875	0.224042	0.18142	0.943624	1.88847	0.211452	0.124511	0.970089	NA	NA	NA	NA	0.88411	0.618034	1.31182	0.547018	1.89205	0.234391	2.91722	0.0446069	2.48198	0.093913	0.0686022	0.986233	NA	NA	1.03627	0.544795	NA	NA
	SLC39A10	2.60964	0.104311	0.827243	0.671815	1.95407	0.249527	0.557777	0.814719	0.200479	0.954504	NA	NA	NA	NA	NA	NA	1.65872	0.377767	2.92478	0.0362944	2.17079	0.134979	1.06296	0.524823	0.85909	0.742202	1.88806	0.23565	NA	NA	NA	NA	1.85608	0.312345	4.16177	0.00268883	1.38855	0.396146	3.03704	0.0323601
	SLC39A11	2.49177	0.120981	2.41791	0.126448	3.19157	0.0427694	3.20455	0.0442041	2.69633	0.0613511	2.02866	0.177419	2.84121	0.0460364	2.37691	0.102712	2.84468	0.0400377	3.59831	0.00736041	4.58917	0.00125913	3.02843	0.031155	2.51459	0.0988532	2.94424	0.0478348	1.62327	0.291835	1.73119	0.277267	2.86573	0.0433311	2.34374	0.122464	1.85831	0.229229	3.1004	0.0301703
	SLC39A12	0.738587	0.733984	0.723236	0.722732	0.631943	0.776229	1.13215	0.553962	1.98364	0.251379	0.993932	0.55998	0.495822	0.810192	1.46433	0.354596	2.49041	0.0958549	1.62615	0.298731	1.27235	0.454294	2.29767	0.117781	2.45438	0.113073	2.41314	0.111782	1.77011	0.2437	2.79945	0.0536646	2.00224	0.253667	1.11849	0.56661	0.146073	0.947698	1.05482	0.586861
	SLC39A13	NA	NA	NA	NA	0.172252	0.950614	0.252042	0.928051	1.40578	0.490809	NA	NA	0.502966	0.806253	1.14763	0.48895	1.56424	0.418276	0.459114	0.814467	0.797684	0.680685	1.18277	0.473404	1.163	0.613761	0.02009	0.993202	NA	NA	0.879767	0.615404	0.892529	0.744527	NA	NA	NA	NA	NA	NA
	SLC39A14	1.81882	0.283163	1.08303	0.560811	1.92809	0.256144	1.8194	0.292029	1.19821	0.592601	0.700085	0.704133	1.39733	0.393402	0.700867	0.695128	0.841968	0.740462	2.15543	0.145685	2.22215	0.124906	1.92751	0.198835	1.07123	0.655275	0.477116	0.811178	0.0897846	0.963458	0.479042	0.810683	1.143	0.647258	0.677702	0.759716	0.563744	0.771772	0.978445	0.619951
	Abbreviations: Prop SNP, analysis for unusual proportion of SNPs with top 1% XP-EHH values; Avg XP-EHH, analysis considering the average XP-EHH value per gene; Max XP-EHH, analysis considering the maximum XP-EHH value per gene; NA, not available (signal in the compared reference population/not enough polymorphic sites where available).
	Note: XP-EHH is a cross-population test for positive selection. For each population comparison, the sign of the XP-EHH score indicates whether selection happened in the tested population or in the reference one. For each XP-EHH calculation, we indicate (as absolute values) the XP-EHH scores of each corresponding 1000GP population when using the reference population in the first row. For a given g…
	Color scheme: Light green indicates p-value <0,05; Darker green indicates p-value <0.01

## Sheet: Table S8
	Table S8. XP-EHH analysis in the South Asian Dataset. CHB was used as reference population.
	Population	T-AA		T-DR		T-TB		BEB		nT-DR		nT-IE		PAK		STU
		XP-EHH	p-value	XP-EHH	p-value	XP-EHH	p-value	XP-EHH	p-value	XP-EHH	p-value	XP-EHH	p-value	XP-EHH	p-value	XP-EHH	p-value
	Set of 24 ZTGs
	Prop SNP		0.6264		0.3152		0.5599		0.0154		0.0105		0.0169		0.0297		0.0919
	Avg XP-EHH	0.670643	0.2984	0.791225	0.1159	0.908977	0.0549	0.6483	0.3581	0.617159	0.474	0.641508	0.4219	0.636125	0.3978	0.574928	0.6159
	Max XP-EHH	1.02026	0.2794	1.16828	0.097	1.27023	0.0765	1.23753	0.0591	1.14533	0.1687	1.24708	0.0759	1.25967	0.0559	1.05878	0.2823
	SUMSTAT (Max)	6.842	0.242	9.206	0.109	11.106	0.103	7.661	0.159	7.275	0.231	9.659	0.103	6.615	0.232	4.239	0.462
	Gene Avg XP-EHH
	SLC30A1	0.212518	0.783066	NA	NA	NA	NA	NA	NA	0.129578	0.868748	0.300144	0.706356	0.759292	0.325419	0.0204423	0.984587
	SLC30A2	0.952475	0.22157	1.91979	0.0199643	1.22585	0.13598	1.27994	0.0937689	0.952539	0.213398	0.875699	0.257535	0.496734	0.522679	1.1499	0.133575
	SLC30A3	NA	NA	NA	NA	0.853966	0.281651	NA	NA	NA	NA	NA	NA	NA	NA	NA	NA
	SLC30A4	0.128154	0.872064	0.108949	0.878788	NA	NA	0.0159718	0.986388	0.244378	0.754168	0.282241	0.721277	0.261112	0.740944	0.247001	0.750076
	SLC30A5	NA	NA	NA	NA	NA	NA	0.128737	0.863581	0.0539678	0.950894	0.069576	0.933751	0.146892	0.850228	0.2253	0.772741
	SLC30A6	1.49947	0.0686032	1.25691	0.115865	NA	NA	NA	NA	0.0169064	0.989088	NA	NA	NA	NA	0.121722	0.874584
	SLC30A7	0.489973	0.51576	0.86296	0.263458	1.86525	0.0384495	0.542378	0.468542	0.737356	0.333737	0.491092	0.532975	0.375193	0.629833	0.804455	0.286189
	SLC30A8	0.818468	0.292336	0.727585	0.344385	1.18788	0.147234	0.979928	0.201452	1.24907	0.10973	1.1127	0.153089	1.32216	0.0864536	0.913367	0.229677
	SLC30A9	NA	NA	NA	NA	0.0234076	0.985933	NA	NA	NA	NA	NA	NA	NA	NA	NA	NA
	SLC30A10	0.806423	0.300371	0.716699	0.353298	0.221879	0.768365	0.923512	0.227465	0.846495	0.267051	0.973165	0.211579	0.983585	0.202435	1.22798	0.114234
	SLC39A1	0.217543	0.775649	NA	NA	NA	NA	NA	NA	NA	NA	NA	NA	NA	NA	NA	NA
	SLC39A2	0.713627	0.349815	0.549323	0.472014	0.766729	0.327602	0.660025	0.376588	0.755032	0.320703	0.603079	0.441659	0.5253	0.499848	0.612801	0.419764
	SLC39A3	0.975083	0.2089	NA	NA	1.5645	0.0678337	0.139018	0.852995	0.206863	0.790543	0.187877	0.809907	0.250475	0.752207	0.361857	0.641886
	SLC39A4	0.994051	0.201174	1.45107	0.0770053	0.47395	0.534542	1.3881	0.0713854	1.21357	0.120339	1.33118	0.0951955	0.853093	0.263927	1.0073	0.185252
	SLC39A5	1.2875	0.108158	1.58647	0.0534759	NA	NA	0.640391	0.39141	1.03394	0.180358	0.833218	0.281707	0.55967	0.474277	0.77809	0.303415
	SLC39A6	1.02467	0.188195	NA	NA	1.72312	0.0503282	0.444978	0.559589	0.228101	0.770233	0.0217244	0.983587	NA	NA	0.240276	0.756724
	SLC39A7	0.262451	0.733622	NA	NA	NA	NA	NA	NA	0.2847	0.709609	0.246206	0.755297	0.078911	0.928158	NA	NA
	SLC39A8	0.0334314	0.975587	0.0391179	0.961854	0.340985	0.652391	NA	NA	NA	NA	NA	NA	NA	NA	0.0494177	0.954065
	SLC39A9	NA	NA	NA	NA	0.452514	0.557049	NA	NA	NA	NA	NA	NA	NA	NA	NA	NA
	SLC39A10	0.665789	0.38597	0.415303	0.575401	0.777095	0.32135	0.733851	0.323956	0.859988	0.259776	0.989525	0.205909	1.32504	0.0855403	0.517131	0.497733
	SLC39A11	0.792359	0.307787	1.0453	0.179323	0.867643	0.276336	1.13533	0.135814	1.31288	0.0924523	1.2689	0.109818	1.24862	0.107458	1.17675	0.128135
	SLC39A12	0.197592	0.799135	0.707948	0.357932	0.934721	0.242888	0.514693	0.493345	0.846995	0.266747	1.00264	0.196956	0.786621	0.309589	0.767543	0.310366
	SLC39A13	NA	NA	0.285143	0.693761	1.26415	0.125977	NA	NA	NA	NA	NA	NA	NA	NA	NA	NA
	SLC39A14	NA	NA	0.195806	0.787879	NA	NA	0.197658	0.789474	0.136494	0.86117	0.316672	0.68875	0.205303	0.795738	0.127382	0.870354
	Gene Max XP-EHH
	SLC30A1	0.261011	0.86063	NA	NA	NA	NA	NA	NA	0.185235	0.903304	0.357579	0.810206	0.876862	0.512938	0.0552099	0.970686
	SLC30A2	0.995258	0.423671	1.99031	0.0877005	1.32121	0.285402	1.32948	0.273442	1.00837	0.44468	0.918391	0.499552	0.539874	0.702588	1.21004	0.330009
	SLC30A3	NA	NA	NA	NA	0.901998	0.484526	NA	NA	NA	NA	NA	NA	NA	NA	NA	NA
	SLC30A4	0.238473	0.876082	0.232332	0.871658	NA	NA	0.0159718	0.991833	0.489328	0.728403	0.658237	0.638914	0.531111	0.708371	0.400875	0.778483
	SLC30A5	NA	NA	NA	NA	NA	NA	0.283086	0.836963	0.195493	0.896635	0.269292	0.861235	0.360721	0.809741	0.439448	0.759746
	SLC30A6	1.57901	0.186032	1.34468	0.265597	NA	NA	NA	NA	0.0502979	0.973628	NA	NA	NA	NA	0.200546	0.898761
	SLC30A7	0.960993	0.447466	1.10983	0.37041	2.22782	0.0731479	0.913244	0.473382	1.0868	0.408306	0.875327	0.521337	0.783884	0.570472	1.08231	0.3835
	SLC30A8	1.36846	0.254326	0.998445	0.427094	1.99326	0.110347	1.41273	0.236842	1.87219	0.117915	1.60675	0.1886	1.60221	0.187823	1.86798	0.112118
	SLC30A9	NA	NA	NA	NA	0.0868898	0.959987	NA	NA	NA	NA	NA	NA	NA	NA	NA	NA
	SLC30A10	2.46576	0.0383189	1.91012	0.103743	0.564024	0.674273	3.02449	0.00725953	2.93769	0.00939679	3.24385	0.00507311	3.53192	0.00304414	3.12302	0.00604412
	SLC39A1	0.25779	0.862176	NA	NA	NA	NA	NA	NA	NA	NA	NA	NA	NA	NA	NA	NA
	SLC39A2	0.75999	0.561187	0.577762	0.654189	0.815297	0.529853	0.723044	0.576528	0.793239	0.549864	0.653793	0.642793	0.632421	0.654795	0.676081	0.622545
	SLC39A3	1.30365	0.277812	NA	NA	1.69357	0.178181	0.236847	0.862976	0.338813	0.817217	0.489903	0.74336	0.423471	0.77382	0.71292	0.599577
	SLC39A4	1.42061	0.235167	1.85008	0.113369	0.492609	0.715536	1.68418	0.144283	1.45218	0.23977	1.63683	0.179051	1.10444	0.394521	1.1719	0.3424
	SLC39A5	1.29538	0.282138	1.58756	0.181462	NA	NA	0.641503	0.632789	1.03522	0.434374	0.834268	0.542226	0.560603	0.691933	0.779126	0.557872
	SLC39A6	1.15841	0.338999	NA	NA	1.80661	0.151297	0.583933	0.668482	0.353211	0.809639	0.0418117	0.978215	NA	NA	0.330903	0.819583
	SLC39A7	0.267109	0.856304	NA	NA	NA	NA	NA	NA	0.29166	0.843589	0.27503	0.857356	0.112593	0.947032	NA	NA
	SLC39A8	0.0504256	0.972497	0.0391179	0.976471	0.871919	0.499844	NA	NA	NA	NA	NA	NA	NA	NA	0.111347	0.940163
	SLC39A9	NA	NA	NA	NA	0.781551	0.547984	NA	NA	NA	NA	NA	NA	NA	NA	NA	NA
	SLC39A10	1.1102	0.366811	1.27982	0.294118	1.55788	0.214442	1.65753	0.150938	1.44529	0.241588	1.78224	0.136676	2.21421	0.0535769	1.0789	0.387126
	SLC39A11	2.08268	0.0828183	2.6497	0.0228164	2.46293	0.0434511	4.19142	0	4.39409	0	4.69366	0.000298418	4.47834	0.000913242	3.296	0.00302206
	SLC39A12	0.789417	0.543881	1.44985	0.231373	1.37628	0.26477	1.01663	0.418633	1.59538	0.19127	1.71063	0.158162	1.5694	0.196347	1.52104	0.207616
	SLC39A13	NA	NA	0.30873	0.823886	1.36985	0.266958	NA	NA	NA	NA	NA	NA	NA	NA	NA	NA
	SLC39A14	NA	NA	0.195806	0.896613	NA	NA	0.848879	0.506957	1.09153	0.405881	1.15285	0.373023	0.832662	0.539726	1.00036	0.427319
	Abbreviations: Prop SNP, analysis for unusual proportion of SNPs with top XP-EHH values; Avg XP-EHH, analysis considering average XP-EHH values per gene; Max XP-EHH, analysis considering maximum XP-EHH values per gene; NA, not available (signal in the compared reference population/not enough polymorphic sites where available).
	Note: XP-EHH is a cross-population test for positive selection. For each population comparison, the sign of the XP-EHH score indicates whether selection happened in the tested population or in the reference one. For each XP-EHH calculation, we indicate (as absolute values) the XP-EHH scores of each correnponding South Asian population when using CHB as reference population. For a given genomic re…
	Color scheme: Light green indicates p-value <0,05; Darker green indicates p-value <0.01

## Sheet: Table S9
		Table S9. iHS analysis in the 1000GP Dataset.
		Region	AFR										EUR										EAS										SAS										AMR
		Population	YRI		LWK		GWD		MSL		ESN		CEU		TSI		FIN		GBR		IBS		CHB		JPT		CHS		CDX		KHV		GIH		PJL		BEB		STU		ITU		MXL		PUR		CLM		PEL
			│iHS│	p-value	│iHS│	p-value	│iHS│	p-value	│iHS│	p-value	│iHS│	p-value	│iHS│	p-value	│iHS│	p-value	│iHS│	p-value	│iHS│	p-value	│iHS│	p-value	│iHS│	p-value	│iHS│	p-value	│iHS│	p-value	│iHS│	p-value	│iHS│	p-value	│iHS│	p-value	│iHS│	p-value	│iHS│	p-value	│iHS│	p-value	│iHS│	p-value	│iHS│	p-value	│iHS│	p-value	│iHS│	p-value	│iHS│
		Set of 24 ZTGs
		Prop SNP		0.426		0.316		0.549		0.64		0.635		0.1		0.329		0.234		0.135		0.541		0.593		0.457		0.158		0.902		0.23		0.02		0.32		0.17		0.167		0.066		0.144		0.102		0.118
		Avg iHS	0.785311	0.475	0.849222	0.097	0.798812	0.419	0.744662	0.711	0.751539	0.671	0.783177	0.342	0.725224	0.709	0.79937	0.22	0.792472	0.313	0.769071	0.462	0.705793	0.787	0.792834	0.304	0.796069	0.301	0.813231	0.239	0.851473	0.104	0.902787	0.024	0.863075	0.08	0.839987	0.153	0.921438	0.022	0.877367	0.069	0.786	0.314	0.750452	0.561	0.844981	0.098	0.832435
		Max iHS	2.2221	0.264	2.15359	0.357	2.08297	0.633	2.12393	0.518	2.03963	0.735	1.94959	0.376	1.87341	0.578	1.89452	0.424	2.07406	0.112	1.99889	0.3	1.80279	0.582	1.88917	0.339	1.87991	0.384	1.91444	0.316	2.12465	0.037	2.14139	0.048	2.14357	0.046	2.09629	0.062	2.22011	0.012	2.10985	0.056	1.92142	0.542	2.08428	0.174	2.10238	0.18	1.8563
		SUMSTAT (Max)	49.507	0.465	48.511	0.539	45.585	0.9	47.221	0.821	48.951	0.845	46.79	0.417	41.287	0.779	45.469	0.607	49.777	0.125	42.978	0.521	43.267	0.748	41.941	0.402	43.238	0.651	44.032	0.53	46.094	0.083	45.582	0.223	44.521	0.117	48.215	0.166	47.55	0.019	44.112	0.221	40.115	0.743	46.38	0.311	50.457	0.219	40.115
		Gene Avg iHS
		SLC30A1	1.16069	0.096	1.91856	0.01	2.2916	0.005	1.21081	0.08	1.13029	0.104	1.28451	0.069	1.09633	0.137	0.712342	0.479	1.27105	0.081	0.886676	0.27	0.865171	0.303	0.519169	0.781	1.16497	0.119	0.726981	0.487	1.14154	0.129	0.863004	0.294	1.06619	0.154	0.607043	0.653	0.56916	0.72	0.550325	0.738	0.604365	0.672	0.685766	0.547	1.68635	0.02	1.39759
		SLC30A2	0.722461	0.51	0.74413	0.466	0.893834	0.266	0.752459	0.454	0.826025	0.345	0.463001	0.854	0.351093	0.95	0.942515	0.23	0.719472	0.47	0.473211	0.849	0.782351	0.404	0.920777	0.251	0.70743	0.502	1.03869	0.175	1.02116	0.186	0.628799	0.626	0.772783	0.397	0.835753	0.325	0.832313	0.341	0.516103	0.787	0.941875	0.226	1.09351	0.127	1.21126	0.09	1.74298
		SLC30A3	0.530407	0.835	0.606154	0.715	0.480386	0.899	0.654696	0.643	0.600701	0.719	0.780458	0.399	0.627681	0.629	0.994188	0.192	0.623312	0.619	0.623346	0.635	0.954435	0.224	1.49167	0.045	0.601641	0.667	1.10592	0.141	1.12184	0.136	0.38138	0.934	1.05667	0.159	1.0928	0.142	1.51637	0.043	0.806784	0.363	0.438044	0.885	0.804508	0.361	0.491904	0.838	0.716843
		SLC30A4	0.531377	0.834	0.447808	0.925	0.32658	0.984	0.432459	0.936	0.474399	0.896	0.705832	0.502	0.770936	0.41	0.410215	0.903	0.543319	0.74	0.675246	0.56	0.603058	0.661	0.422728	0.888	0.771282	0.416	0.594506	0.675	0.775811	0.421	0.36483	0.944	0.712278	0.486	0.651664	0.588	0.535636	0.769	0.389878	0.923	0.670689	0.563	0.450807	0.896	0.560685	0.745	0.738371
		SLC30A5	0.662618	0.619	0.765711	0.428	0.756122	0.451	1.00576	0.165	0.627707	0.682	0.719182	0.483	0.663278	0.574	0.919968	0.248	0.615102	0.631	0.702539	0.516	0.695253	0.528	0.646668	0.607	0.703915	0.507	0.877065	0.301	0.884995	0.292	0.6305	0.623	0.772186	0.397	0.571609	0.708	0.736739	0.459	0.589609	0.681	0.668958	0.565	0.675559	0.564	0.65523	0.589	0.635455
		SLC30A6	0.720464	0.514	1.15827	0.096	0.770382	0.424	0.835458	0.325	0.633207	0.672	0.737089	0.456	0.793551	0.379	0.613032	0.633	0.929433	0.242	0.791107	0.382	0.418697	0.892	0.595967	0.678	0.811979	0.365	0.764166	0.435	0.673344	0.564	0.720751	0.479	0.467646	0.853	0.481546	0.835	0.507435	0.806	0.423475	0.892	0.506849	0.81	0.562339	0.743	0.64666	0.604	0.401409
		SLC30A7	1.31674	0.062	1.25224	0.068	1.09347	0.129	1.01429	0.159	1.40693	0.043	0.426212	0.893	0.395379	0.921	0.513231	0.786	0.615325	0.631	0.671938	0.566	0.453561	0.857	0.655499	0.591	0.639359	0.606	0.496896	0.808	0.46499	0.854	0.774201	0.404	0.593332	0.681	0.628476	0.621	0.979792	0.209	1.12519	0.132	0.566299	0.725	0.556278	0.751	0.486751	0.845	0.406009
		SLC30A8	0.68275	0.578	0.768038	0.424	0.841335	0.325	0.588526	0.765	0.791066	0.393	0.943129	0.223	0.854476	0.315	1.3156	0.067	0.600869	0.656	0.924368	0.238	0.421371	0.89	0.449583	0.861	0.467721	0.842	0.489457	0.818	0.517681	0.792	0.617762	0.643	1.27424	0.078	0.833497	0.328	0.657442	0.585	0.816177	0.351	1.06845	0.144	1.00265	0.172	1.63627	0.023	0.51188
		SLC30A9	1.19297	0.086	1.02422	0.149	1.50823	0.038	1.31358	0.059	1.17274	0.09	1.65509	0.025	1.50761	0.037	0.986487	0.196	1.46407	0.044	1.45949	0.05	1.21324	0.099	1.33847	0.069	1.6635	0.028	1.21995	0.101	1.93695	0.011	1.85532	0.017	1.56877	0.036	1.76549	0.022	1.82049	0.021	2.14183	0.007	1.75216	0.016	1.2203	0.079	1.32763	0.065	1.40712
		SLC30A10	0.967704	0.192	0.823272	0.341	0.675569	0.6	0.682939	0.593	0.87126	0.29	1.4195	0.047	1.04532	0.163	1.3621	0.059	1.66601	0.028	0.96796	0.204	0.991958	0.201	0.857586	0.311	0.940908	0.24	0.81847	0.366	1.05991	0.165	1.72489	0.024	1.02735	0.175	0.978157	0.201	1.13438	0.129	1.51753	0.046	1.12851	0.118	1.11992	0.115	1.02154	0.168	0.918154
		SLC39A1	0.443708	0.925	0.307659	0.986	0.363618	0.973	0.60846	0.73	0.361782	0.969	0.85243	0.309	0.744577	0.45	0.357469	0.944	1.09544	0.139	0.617594	0.643	0.287298	0.971	0.55882	0.729	0.32131	0.963	0.59038	0.681	0.555919	0.738	1.19402	0.101	0.768716	0.402	0.788204	0.381	0.880845	0.29	0.8524	0.311	0.910463	0.253	0.920174	0.229	0.727694	0.472	0.556624
		SLC39A2	0.54811	0.813	0.826637	0.339	0.548131	0.814	0.40627	0.954	0.244024	0.994	0.558763	0.726	0.530937	0.779	0.768494	0.4	0.600038	0.657	0.787048	0.387	1.05675	0.165	0.832994	0.339	1.04322	0.169	1.24628	0.093	0.914634	0.261	1.13386	0.116	0.706109	0.496	0.913438	0.249	1.07609	0.156	0.890685	0.276	0.871425	0.292	0.443148	0.904	0.701256	0.517	1.09193
		SLC39A3	0.768499	0.432	0.591312	0.741	0.53782	0.828	0.499825	0.873	0.555131	0.794	1.08834	0.136	1.02885	0.172	1.17561	0.104	1.06277	0.156	1.14252	0.118	0.359985	0.938	0.445464	0.866	0.464711	0.846	0.430833	0.882	0.510999	0.801	1.44385	0.05	1.12848	0.13	0.963245	0.212	1.01602	0.186	0.890845	0.276	0.929064	0.236	1.3485	0.054	1.16989	0.105	0.247173
		SLC39A4	0.527441	0.84	1.06353	0.129	0.841898	0.325	0.640189	0.674	0.637381	0.665	0.389235	0.925	0.340863	0.954	0.620771	0.623	0.565757	0.708	0.437446	0.892	0.520609	0.77	0.70776	0.506	0.821471	0.355	0.872746	0.305	0.776403	0.42	1.20521	0.097	1.07391	0.152	1.29505	0.085	1.11773	0.134	1.39695	0.062	0.647468	0.602	0.595272	0.697	0.747852	0.44	0.580483
		SLC39A5	0.602763	0.725	0.765541	0.428	0.478891	0.901	0.465404	0.909	0.516212	0.847	0.458221	0.859	0.306271	0.968	1.1712	0.105	0.347256	0.95	NA	NA	0.198246	0.991	1.05438	0.161	NA	NA	NA	NA	NA	NA	NA	NA	NA	NA	NA	NA	NA	NA	NA	NA	0.22124	0.989	1.06556	0.139	0.351207	0.957	0.44111
		SLC39A6	0.3827	0.961	0.485022	0.89	0.460402	0.917	0.472682	0.901	0.64555	0.651	0.575232	0.705	0.773163	0.406	0.39756	0.914	0.389873	0.921	0.405119	0.919	0.557433	0.726	0.555146	0.735	0.869166	0.307	1.09092	0.15	0.856591	0.325	0.580415	0.704	0.593698	0.681	0.768893	0.407	0.814675	0.36	0.892432	0.275	0.936406	0.23	0.357294	0.96	0.577772	0.717	0.654294
		SLC39A7	1.79601	0.021	2.02097	0.007	1.1786	0.1	1.15113	0.098	0.905296	0.256	0.563725	0.721	0.750037	0.442	0.431231	0.884	0.629815	0.61	0.551929	0.746	0.395633	0.913	1.37314	0.063	0.379505	0.929	0.340729	0.95	0.269283	0.975	0.936277	0.23	1.01212	0.184	0.560134	0.726	1.10907	0.137	0.641314	0.609	0.19172	0.99	0.126305	0.996	0.0818317	0.998	NA
		SLC39A8	0.694932	0.556	0.566246	0.786	0.626691	0.69	0.648014	0.654	0.693923	0.563	0.670096	0.555	0.657424	0.583	0.713829	0.479	0.659923	0.564	0.599357	0.678	1.31282	0.075	1.14459	0.123	1.59229	0.036	0.800089	0.386	1.21511	0.101	0.633623	0.617	0.650903	0.588	0.773615	0.402	0.723496	0.48	0.682112	0.553	0.552852	0.745	0.570165	0.733	0.824772	0.334	1.29417
		SLC39A9	0.466545	0.906	0.446056	0.926	0.325564	0.984	0.42686	0.941	0.798422	0.385	0.523956	0.777	0.514398	0.801	0.754103	0.418	0.740519	0.439	0.646913	0.596	0.844462	0.325	0.648111	0.605	0.952976	0.228	0.891156	0.288	0.888625	0.286	0.438272	0.886	0.330286	0.963	0.523661	0.779	0.570932	0.718	0.478225	0.832	1.02826	0.161	0.40298	0.935	1.03224	0.161	0.866623
		SLC39A10	0.723936	0.508	1.08872	0.119	0.742887	0.473	0.825703	0.34	0.858229	0.306	0.944506	0.222	0.722059	0.48	0.760573	0.409	0.77196	0.397	1.24206	0.09	0.941797	0.234	0.84191	0.327	0.808169	0.369	0.904763	0.276	0.990982	0.208	0.776499	0.401	0.907542	0.255	0.611018	0.648	0.603286	0.67	0.605836	0.658	0.978247	0.194	0.754368	0.435	0.73765	0.458	1.00065
		SLC39A11	0.814808	0.356	0.703054	0.54	0.707176	0.542	0.774556	0.419	0.807527	0.373	0.98274	0.196	0.912568	0.256	0.916983	0.249	0.799755	0.364	0.917084	0.244	0.698323	0.524	0.710121	0.504	0.726415	0.478	0.724374	0.491	0.739131	0.467	0.879619	0.277	0.918561	0.245	0.887849	0.274	0.948094	0.233	0.94969	0.226	0.881964	0.284	0.9138	0.233	0.838132	0.32	0.751438
		SLC39A12	0.847219	0.308	0.676114	0.588	0.867859	0.296	0.672642	0.609	0.741815	0.48	0.660181	0.57	0.618481	0.648	0.721521	0.466	0.6222	0.622	0.741717	0.451	0.767528	0.424	0.723055	0.484	0.678637	0.542	0.879006	0.299	0.886782	0.288	0.926844	0.237	0.805176	0.359	0.783879	0.388	1.01226	0.188	1.03636	0.17	0.693908	0.523	0.665004	0.58	0.6939	0.525	0.631542
		SLC39A13	1.01041	0.164	0.605478	0.717	1.05253	0.149	0.918459	0.228	0.909325	0.252	0.851141	0.311	0.915442	0.252	1.02166	0.176	1.194	0.099	0.925839	0.237	0.938042	0.235	0.760263	0.431	0.547391	0.746	0.991731	0.206	0.555605	0.738	1.21311	0.096	0.914856	0.247	1.27042	0.09	1.40016	0.059	1.15195	0.122	1.16716	0.105	0.801951	0.365	1.21959	0.088	1.57309
		SLC39A14	0.732195	0.491	0.726586	0.498	0.801925	0.378	0.870742	0.276	0.827993	0.344	0.543684	0.75	0.484659	0.836	0.604206	0.648	0.49206	0.811	0.498122	0.82	0.661004	0.58	0.774132	0.412	0.631619	0.619	0.809212	0.374	0.825591	0.363	0.841063	0.317	0.728911	0.459	0.734267	0.457	0.630667	0.627	0.833743	0.332	0.507631	0.808	0.874691	0.273	0.851499	0.305	0.581071
		Gene Max iHS
		SLC30A1	1.92164	0.589	2.64413	0.235	2.96275	0.149	1.93576	0.588	1.76501	0.672	2.03813	0.413	1.96828	0.452	1.70439	0.584	2.30104	0.284	1.52286	0.698	2.24133	0.292	0.986561	0.894	1.86419	0.486	2.01129	0.401	2.04448	0.393	1.67649	0.61	2.10386	0.384	1.40733	0.737	1.26923	0.805	1.07448	0.869	1.47866	0.73	1.64753	0.662	2.34425	0.296	2.03833
		SLC30A2	1.67054	0.726	2.22762	0.414	1.77732	0.667	2.14918	0.462	1.62244	0.743	1.17746	0.838	1.17215	0.843	1.85748	0.507	1.73287	0.561	1.22863	0.833	1.54817	0.657	1.50069	0.68	1.94972	0.432	2.06187	0.373	2.08368	0.376	1.68694	0.605	1.77499	0.553	1.79407	0.53	1.82575	0.52	1.46145	0.703	1.92801	0.497	2.28684	0.311	2.40205	0.274	2.75132
		SLC30A3	1.25862	0.891	1.64011	0.733	1.24873	0.891	1.49687	0.813	1.53836	0.778	1.42929	0.732	1.33246	0.775	1.69326	0.59	1.26851	0.795	1.51682	0.701	1.30476	0.779	1.97045	0.42	1.05579	0.868	1.67842	0.591	1.60319	0.637	0.804458	0.94	1.84908	0.516	1.6093	0.638	2.08974	0.381	1.44951	0.71	0.971332	0.905	2.00365	0.455	1.24602	0.831	1.26748
		SLC30A4	1.20508	0.905	1.22678	0.894	0.764716	0.975	1.01323	0.946	0.957466	0.952	1.23676	0.814	1.22383	0.823	1.19349	0.83	1.32278	0.775	1.26626	0.818	1.60724	0.623	2.11125	0.353	1.36684	0.748	1.3374	0.76	1.95079	0.444	1.22731	0.827	1.98316	0.442	1.51643	0.689	1.35509	0.766	1.10973	0.86	1.09114	0.876	0.857814	0.943	1.19984	0.845	1.14881
		SLC30A5	2.15932	0.461	2.08332	0.493	2.49861	0.309	2.40602	0.339	1.77664	0.667	1.51049	0.688	1.85489	0.513	1.90252	0.48	1.7339	0.561	1.74337	0.575	2.31256	0.261	2.28092	0.274	2.48679	0.192	2.26361	0.283	2.70524	0.137	1.73454	0.575	2.38743	0.255	1.57595	0.657	1.6383	0.618	2.04961	0.397	2.06493	0.422	1.8583	0.536	1.99116	0.478	1.90303
		SLC30A6	1.78379	0.664	2.65038	0.232	2.01267	0.533	2.00126	0.551	1.71094	0.7	1.8293	0.526	2.65166	0.163	1.84448	0.512	2.96375	0.088	2.48083	0.222	1.29065	0.786	1.65718	0.591	2.00751	0.401	1.83342	0.504	1.85849	0.494	2.00298	0.426	1.56064	0.657	1.75736	0.554	1.80279	0.53	1.29026	0.787	1.67089	0.635	1.72627	0.613	1.83061	0.559	1.80904
		SLC30A7	2.33315	0.372	2.31255	0.377	2.65789	0.246	3.3448	0.065	3.13162	0.108	1.41404	0.74	1.31955	0.78	1.45459	0.709	1.47115	0.704	1.65026	0.629	2.07597	0.368	1.1037	0.86	1.68081	0.584	1.63215	0.618	2.76432	0.124	1.62791	0.636	1.39881	0.741	1.44433	0.721	2.02405	0.413	2.06193	0.391	1.13173	0.867	1.4057	0.778	1.54852	0.701	0.833638
		SLC30A8	3.66989	0.037	3.387	0.054	2.74472	0.214	2.19257	0.441	2.54065	0.282	2.38209	0.256	2.59479	0.179	2.78858	0.129	2.61332	0.169	2.40142	0.248	2.06607	0.372	2.36434	0.238	1.51489	0.677	1.85276	0.492	1.91319	0.466	3.00292	0.082	3.11118	0.063	2.48202	0.202	2.51825	0.199	2.26696	0.294	2.81455	0.132	3.09266	0.074	3.67873	0.026	1.87169
		SLC30A9	2.25675	0.412	2.19835	0.428	2.70543	0.23	2.50241	0.294	2.32793	0.375	2.57775	0.193	2.50104	0.212	1.7461	0.561	2.69523	0.145	2.41991	0.242	2.16168	0.327	2.35242	0.242	2.10429	0.352	2.07572	0.368	2.78136	0.12	3.37055	0.041	2.7626	0.133	3.11891	0.061	2.62748	0.164	2.97373	0.084	2.75463	0.145	2.36987	0.274	2.35839	0.29	2.4345
		SLC30A10	3.53005	0.049	3.09186	0.102	2.2291	0.425	2.32928	0.374	4.41688	0.004	3.21797	0.052	2.72666	0.141	3.34061	0.043	3.6079	0.021	3.2543	0.046	3.7511	0.01	3.23397	0.045	4.09601	0.003	2.88682	0.093	3.98902	0.008	3.88686	0.014	3.31885	0.043	2.91059	0.096	3.40138	0.033	3.50282	0.025	3.04966	0.085	2.96967	0.095	2.95331	0.113	2.50991
		SLC39A1	0.997261	0.945	1.17379	0.909	1.01092	0.945	1.06052	0.938	0.892298	0.962	1.62931	0.631	1.64477	0.621	0.465051	0.982	1.94894	0.441	1.22771	0.833	0.709092	0.948	1.36128	0.747	0.750966	0.944	1.41838	0.722	1.04323	0.88	1.82038	0.527	1.31145	0.778	1.56802	0.661	1.60508	0.635	1.46677	0.701	1.60482	0.668	1.81908	0.559	1.44212	0.752	1.02333
		SLC39A2	1.22279	0.901	1.81113	0.64	1.1358	0.919	0.981958	0.95	0.56407	0.988	1.09469	0.867	1.05347	0.885	1.65291	0.612	0.907034	0.91	0.976437	0.907	1.75323	0.542	1.86392	0.475	1.43353	0.72	1.91571	0.459	1.98883	0.423	1.58179	0.66	1.34116	0.768	1.65282	0.618	1.7682	0.55	1.41661	0.729	1.77024	0.582	0.825035	0.949	1.15758	0.861	1.6957
		SLC39A3	1.93072	0.583	1.24054	0.889	1.46298	0.825	1.23267	0.902	1.28192	0.879	1.75199	0.568	2.16722	0.351	2.36319	0.255	2.15893	0.347	2.38496	0.253	0.928365	0.905	1.02176	0.884	1.04331	0.871	1.06234	0.868	1.47562	0.712	2.59127	0.179	2.12979	0.369	1.95253	0.44	2.29061	0.287	1.79355	0.532	1.36985	0.778	2.26123	0.321	1.9757	0.485	1.29149
		SLC39A4	1.89783	0.603	2.76225	0.195	2.85285	0.181	3.31117	0.069	1.31641	0.869	1.32623	0.779	0.716539	0.952	1.26213	0.802	1.58419	0.646	1.23439	0.832	1.04243	0.875	1.34933	0.751	1.46912	0.7	1.56244	0.655	1.16995	0.84	1.35613	0.775	1.37629	0.751	1.74909	0.558	2.81308	0.115	1.86759	0.492	1.63165	0.657	2.97597	0.094	2.71173	0.168	0.999081
		SLC39A5	1.05279	0.937	1.38696	0.844	0.670721	0.981	0.724622	0.977	0.786042	0.972	0.716154	0.954	0.499835	0.974	1.45086	0.709	0.458549	0.98	NA	NA	0.198246	0.994	1.35082	0.75	NA	NA	NA	NA	NA	NA	NA	NA	NA	NA	NA	NA	NA	NA	NA	NA	0.636034	0.963	1.93991	0.491	1.06578	0.887	0.745703
		SLC39A6	1.56999	0.772	1.17956	0.908	1.53618	0.794	1.45312	0.828	1.77745	0.667	2.53684	0.206	2.07349	0.397	1.53378	0.671	1.94689	0.441	1.88218	0.499	1.95614	0.427	1.68972	0.573	2.36518	0.236	2.10471	0.354	2.24804	0.296	1.45066	0.729	1.98346	0.442	2.00538	0.408	1.99691	0.425	2.4652	0.215	2.03613	0.438	1.56409	0.707	1.49827	0.724	1.67372
		SLC39A7	1.9153	0.592	2.02097	0.526	1.1786	0.907	1.91062	0.603	1.51405	0.791	0.645427	0.962	0.921143	0.919	0.607051	0.967	1.04366	0.878	0.739442	0.952	0.395633	0.982	1.37314	0.742	0.379505	0.983	0.340729	0.987	0.575169	0.968	0.992013	0.897	1.14995	0.85	1.1954	0.84	1.10907	0.862	1.08826	0.866	0.19172	0.994	0.202032	0.994	0.137962	0.996	NA
		SLC39A8	4.41867	0.005	2.49109	0.289	3.5416	0.037	3.71219	0.025	3.07268	0.119	2.90846	0.101	2.41606	0.246	2.15215	0.349	2.43432	0.229	2.1545	0.349	2.95146	0.079	2.50113	0.189	3.12887	0.049	2.15197	0.331	2.9529	0.081	2.55402	0.195	2.04498	0.413	2.10849	0.354	3.49553	0.027	1.85622	0.497	1.89399	0.515	2.11897	0.393	2.52133	0.227	2.70389
		SLC39A9	1.63446	0.743	1.2976	0.871	0.904055	0.962	1.48733	0.817	1.60806	0.747	1.728	0.582	1.49886	0.699	1.85623	0.507	2.1286	0.359	1.99231	0.437	1.84766	0.488	1.4669	0.698	2.31162	0.257	2.03984	0.386	2.21725	0.308	1.2231	0.829	1.05147	0.881	1.5989	0.644	1.71696	0.576	2.45832	0.217	2.65255	0.175	1.54148	0.718	2.37262	0.286	1.90932
		SLC39A10	2.63812	0.25	3.33388	0.061	2.95596	0.151	2.77502	0.193	3.06051	0.122	4.08472	0.008	3.61047	0.026	3.65483	0.02	3.05947	0.073	4.38404	0.003	2.46556	0.199	2.50192	0.189	2.2907	0.267	2.35117	0.248	2.7391	0.131	3.4046	0.039	3.19531	0.053	2.66006	0.151	2.75291	0.129	3.19604	0.055	3.69522	0.022	3.95878	0.011	4.04798	0.011	3.06988
		SLC39A11	3.82338	0.025	3.17524	0.087	4.40638	0.004	3.75324	0.024	4.04897	0.012	3.39575	0.035	3.67496	0.022	3.29555	0.047	3.19266	0.056	2.99687	0.084	2.93255	0.082	3.39877	0.031	2.95363	0.073	2.66335	0.142	2.7733	0.122	3.6698	0.023	4.78098	0.002	4.08215	0.007	3.51277	0.026	4.41474	0.002	3.61848	0.025	3.64262	0.023	3.39942	0.044	2.5796
		SLC39A12	2.93318	0.154	2.52942	0.275	2.58745	0.272	2.07683	0.507	2.55231	0.278	2.61527	0.178	2.23523	0.315	2.26037	0.298	3.11384	0.066	2.46706	0.225	2.03949	0.386	2.21888	0.302	2.06417	0.372	2.60672	0.16	2.77448	0.122	3.5047	0.033	2.6645	0.157	3.70166	0.018	3.46544	0.03	3.32796	0.039	2.17897	0.367	2.18541	0.359	2.2345	0.348	1.96045
		SLC39A13	2.87719	0.171	1.47212	0.807	1.95372	0.573	2.25659	0.407	2.60973	0.257	1.84431	0.514	1.6982	0.594	1.73114	0.569	2.45553	0.222	2.27058	0.296	1.60808	0.622	1.4644	0.699	0.962867	0.896	1.469	0.699	0.920764	0.916	1.84103	0.516	1.73659	0.572	2.15761	0.332	2.29215	0.286	1.75156	0.557	2.34982	0.291	1.94214	0.489	2.1429	0.397	2.30842
		SLC39A14	2.6298	0.252	2.34941	0.358	2.19222	0.443	2.86697	0.167	2.07877	0.507	1.69962	0.599	1.40634	0.744	1.65783	0.609	1.63437	0.615	1.77943	0.554	2.07951	0.365	2.21651	0.302	1.95752	0.429	2.71229	0.132	2.29467	0.275	2.24153	0.313	2.28551	0.291	2.16628	0.329	1.69178	0.587	2.18326	0.334	1.52918	0.704	2.82774	0.129	2.19626	0.368	2.16653
		Abbreviations: Prop SNP, analysis for unusual proportion of SNPs with top iHS values; Avg iHS, analysis considering average iHS values per gene; Max iHS, analysis considering maximum iHS values per gene; NA, not available (in particular genes and populations, iHS could not be computed because not enough polymorphic sites were available).
		Color scheme: Light green indicates p-value <0.05; Darker green indicates p-value <0.01
[truncated: 1 more columns]

[truncated: 6 more sheets: Table S10, Table S11, Table S12, Table S13, Table S14, Table S15]
